# Supplementary material for: Lectin-Fc(IgG2a) fusion proteins binding to the cell wall of C. albicans cause structural, metabolic, oxidative, and other pleiotropic effects
Source: Microbiol Spectr. 2026 May 14;14(6):e03645-25. doi: 10.1128/spectrum.03645-25 (PMC13227963; doi:10.1128/spectrum.03645-25)
Supplement: Table S1 — Proteomic analysis of C. albicans yeasts upon treatment with Lectin-Fc(IgG2a) [Dectin-1-Fc(IgG2a) and WGA-Fc(IgG2a)]. [file spectrum.03645-25-s0005.xlsx]

## Sheet: heat map
Table S1. Proteomic analysis of C. albicans yeasts upon treatment with Lectin-Fc(IgG2a) (Dectin-1-Fc(IgG2a) and WGA-Fc(IgG2a)). Protein abundances were normalized to the untreated (PBS) controls (log2). Upregulated proteins (p<0.05) are indicated in the table in comparison among groups.
					normalized (log2(sample/PBS average))
Protein Uniprot IDs	Protein Names		t.test PBS x Dectin-1-Fc(IgG2a)	t.test PBS x WGA-Fc(IgG2a)	Ca PBS 1	Ca PBS 2	Ca Dectin-1-Fc(IgG2a) 1	Ca Dectin-1-Fc(IgG2a) 2	Ca WGA-Fc(IgG2a) 1	Ca WGA-Fc(IgG2a) 2	Upregulated in PBS x Dectin-1-Fc(IgG2a)	Upregulated in PBS x WGA-Fc(IgG2a)
A0A1D8PG31	tr|A0A1D8PG31|A0A1D8PG31_CANAL RNA helicase OS=Candida albicans (strain SC5314 / ATCC MYA-2876) OX=237561 GN=CAALFM_C200410CA PE=3 SV=1	CAALFM_C200410CA	0.0202157	0.0202157	0.467187	-1.22978	-11.0146	-11.0146	-11.0146	-11.0146	PBS	PBS
A0A1D8PEL3	tr|A0A1D8PEL3|A0A1D8PEL3_CANAL Nucleoporin NUP188 OS=Candida albicans (strain SC5314 / ATCC MYA-2876) OX=237561 GN=NUP188 PE=3 SV=1	NUP188	0.0158	0.0158	0.493281	-1.36388	-10.3749	-10.3749	-10.3749	-10.3749	PBS	PBS
A0A1D8PDN4	tr|A0A1D8PDN4|A0A1D8PDN4_CANAL Uncharacterized protein OS=Candida albicans (strain SC5314 / ATCC MYA-2876) OX=237561 GN=CAALFM_C105920WA PE=4 SV=1	CAALFM_C105920WA	0.000481201	0.000481201	0.117022	-0.195518	-9.29614	-9.29614	-9.29614	-9.29614	PBS	PBS
A0A1D8PRQ5	tr|A0A1D8PRQ5|A0A1D8PRQ5_CANAL SPIN90/Ldb17 leucine-rich domain-containing protein OS=Candida albicans (strain SC5314 / ATCC MYA-2876) OX=237561 GN=CAALFM_CR00600CA PE=4 SV=1	CAALFM_CR00600CA	0.011419	0.011419	-0.104598	0.143921	-9.08718	-9.08718	-9.08718	-9.08718	PBS	PBS
A0A1D8PP14	sp|A0A1D8PP14|RL43A_CANAL Large ribosomal subunit protein eL43 OS=Candida albicans (strain SC5314 / ATCC MYA-2876) OX=237561 GN=RPL43A PE=1 SV=1	RPL43A	0.00149312	0.00149312	-0.387818	0.436773	-8.96144	-8.96144	-8.96144	-8.96144	PBS	PBS
A0A1D8PHL8	tr|A0A1D8PHL8|A0A1D8PHL8_CANAL Sulfite reductase (NADPH) subunit beta OS=Candida albicans (strain SC5314 / ATCC MYA-2876) OX=237561 GN=ECM17 PE=3 SV=1	ECM17	0.0116604	0.029046	0.410035	-0.980161	-8.08691	-8.08691	-1.64286	-8.08691	PBS	PBS
Q5A5Q8	tr|Q5A5Q8|Q5A5Q8_CANAL 40S ribosomal protein S4 OS=Candida albicans (strain SC5314 / ATCC MYA-2876) OX=237561 GN=RPS4A PE=3 SV=1;sp|A0A1D8PCI6|RS4_CANAL Small ribosomal subunit protein eS4 OS=Candida albicans (strain SC5314 / ATCC MYA-2876) OX=237561 GN=RP	RPS4A	0.0195637	0.0195637	0.4103	-0.981203	-6.20778	-6.20778	-6.20778	-6.20778	PBS	PBS
A0A1D8PKJ3	tr|A0A1D8PKJ3|A0A1D8PKJ3_CANAL E1 ubiquitin-activating enzyme OS=Candida albicans (strain SC5314 / ATCC MYA-2876) OX=237561 GN=UBA1 PE=3 SV=1	UBA1	3.19164e-06	0.000441799	0.0430673	-0.0671119	-7.76365	-7.76365	-7.76365	-1.30561	PBS	PBS
Q5AEC3	tr|Q5AEC3|Q5AEC3_CANAL Succinate-semialdehyde dehydrogenase OS=Candida albicans (strain SC5314 / ATCC MYA-2876) OX=237561 GN=CAALFM_C303470WA PE=3 SV=1	CAALFM_C303470WA	0.0491816	0.0245979	0.458934	-1.1903	-1.76813	-7.04005	-7.04005	-7.04005	PBS	PBS
Q5AGZ8	tr|Q5AGZ8|Q5AGZ8_CANAL ATP-dependent 6-phosphofructokinase OS=Candida albicans (strain SC5314 / ATCC MYA-2876) OX=237561 GN=PFK2 PE=3 SV=1	PFK2	0.00292352	0.0450367	0.302418	-0.621077	-9.19993	-9.19993	-2.17464	-0.946159	PBS	PBS
A0A1D8PRD5	tr|A0A1D8PRD5|A0A1D8PRD5_CANAL ATP-dependent RNA helicase OS=Candida albicans (strain SC5314 / ATCC MYA-2876) OX=237561 GN=CAALFM_C703400CA PE=3 SV=1	CAALFM_C703400CA	0.00771549	0.0142327	0.367156	-0.822942	-14.542	-1.50815	-1.63536	-1.52235	PBS	PBS
Q59SU6	tr|Q59SU6|Q59SU6_CANAL TAFII28-like protein domain-containing protein OS=Candida albicans (strain SC5314 / ATCC MYA-2876) OX=237561 GN=CAALFM_C303930WA PE=3 SV=1	CAALFM_C303930WA	0.0264737	0.0244834	0.38813	-0.897122	-1.70102	-1.50209	-1.41237	-2.44517	PBS	PBS
Q59WG3	tr|Q59WG3|Q59WG3_CANAL AAA family ATPase OS=Candida albicans (strain SC5314 / ATCC MYA-2876) OX=237561 GN=CDC48 PE=4 SV=1	CDC48	0.0319666	0.0293597	0.413388	-0.993419	-2.23046	-1.15562	-1.97843	-1.29788	PBS	PBS
Q96VB9	sp|Q96VB9|HSP7F_CANAL Heat shock protein homolog SSE1 OS=Candida albicans (strain SC5314 / ATCC MYA-2876) OX=237561 GN=MSI3 PE=1 SV=2	MSI3	0.00392199	0.00510589	0.193467	-0.349719	-1.09836	-2.23941	-0.845874	-1.01506	PBS	PBS
A0A1D8PC97	tr|A0A1D8PC97|A0A1D8PC97_CANAL Tubulin beta chain OS=Candida albicans (strain SC5314 / ATCC MYA-2876) OX=237561 GN=TUB2 PE=3 SV=1	TUB2	0.00112228	0.000921376	0.13762	-0.234692	-0.857948	-1.69337	-0.893292	-1.16313	PBS	PBS
A0A1D8PJ01	tr|A0A1D8PJ01|A0A1D8PJ01_CANAL Plasma membrane ATPase OS=Candida albicans (strain SC5314 / ATCC MYA-2876) OX=237561 GN=PMA1 PE=3 SV=1	PMA1	0.0410857	0.00175026	0.156644	-0.272362	-0.327952	-1.06318	-1.15426	-1.78805	PBS	PBS
A0A1D8PPG7	tr|A0A1D8PPG7|A0A1D8PPG7_CANAL Ketol-acid reductoisomerase, mitochondrial OS=Candida albicans (strain SC5314 / ATCC MYA-2876) OX=237561 GN=ILV5 PE=3 SV=1	ILV5	0.00768231	0.00969371	-0.108432	0.148748	-0.865656	-0.436037	-1.19221	-0.463536	PBS	PBS
P46273	sp|P46273|PGK_CANAL Phosphoglycerate kinase OS=Candida albicans (strain SC5314 / ATCC MYA-2876) OX=237561 GN=PGK1 PE=3 SV=1	PGK1	0.0109443	0.00798184	0.164263	-0.287872	-0.676277	-0.567775	-0.59729	-1.04997	PBS	PBS
P41797	sp|P41797|HSP71_CANAL Heat shock protein HSP70 OS=Candida albicans (strain SC5314 / ATCC MYA-2876) OX=237561 GN=HSP70 PE=1 SV=2;sp|P46587|HSP72_CANAL Heat shock protein SSA2 OS=Candida albicans (strain SC5314 / ATCC MYA-2876) OX=237561 GN=SSA2 PE=1 SV=4	HSP70	0.0232206	0.0154487	0.125813	-0.212038	-0.652035	-0.416533	-0.840828	-0.417022	PBS	PBS
A0A1D8PKZ9	tr|A0A1D8PKZ9|A0A1D8PKZ9_CANAL ATP synthase subunit beta OS=Candida albicans (strain SC5314 / ATCC MYA-2876) OX=237561 GN=ATP2 PE=3 SV=1	ATP2	0.00161752	0.000400143	-0.015371	0.0227537	-0.491045	-0.412633	-0.587064	-0.587164	PBS	PBS
A0A1D8PHW1	sp|A0A1D8PHW1|RL11_CANAL Large ribosomal subunit protein uL5 OS=Candida albicans (strain SC5314 / ATCC MYA-2876) OX=237561 GN=RPL11 PE=1 SV=1	RPL11	0.000330969	0.30878	-0.337832	0.393038	-12.8241	-12.8241	-0.915682	0.0449109	PBS
A0A1D8PU31	tr|A0A1D8PU31|A0A1D8PU31_CANAL AAA family ATPase OS=Candida albicans (strain SC5314 / ATCC MYA-2876) OX=237561 GN=YTA6 PE=3 SV=1	YTA6	0.0116214	0.28846	-0.788272	0.70615	-11.3074	-11.3074	1.31308	-0.176192	PBS
A0A1D8PJ20	tr|A0A1D8PJ20|A0A1D8PJ20_CANAL Proteasome core particle subunit alpha 1 OS=Candida albicans (strain SC5314 / ATCC MYA-2876) OX=237561 GN=SCL1 PE=3 SV=1	SCL1	0.0164657	0.028837	-0.400161	0.447145	-8.691	-8.691	0.713539	1.57211	PBS	WGA-Fc
Q5AB86	tr|Q5AB86|Q5AB86_CANAL 2-isopropylmalate synthase OS=Candida albicans (strain SC5314 / ATCC MYA-2876) OX=237561 GN=LEU4 PE=3 SV=1	LEU4	2.50377e-07	0.143931	-0.0923588	0.128317	-8.38271	-8.38271	-8.38271	0.102508	PBS
Q5ANG9	tr|Q5ANG9|Q5ANG9_CANAL DNA topoisomerase OS=Candida albicans (strain SC5314 / ATCC MYA-2876) OX=237561 GN=CAALFM_C304740CA PE=3 SV=1	CAALFM_C304740CA	0.0181811	0.773203	0.262809	-0.513995	-8.05846	-7.59813	-12.7546	0.743693	PBS
A0A1D8PCQ5	sp|A0A1D8PCQ5|RL26B_CANAL Large ribosomal subunit protein uL24 OS=Candida albicans (strain SC5314 / ATCC MYA-2876) OX=237561 GN=RPL26B PE=1 SV=1	RPL26B	0.0273995	0.204064	0.515061	-1.48835	-2.03049	-10.321	-1.31335	-0.507921	PBS
Q5AL45	sp|Q5AL45|EFGM_CANAL Elongation factor G, mitochondrial OS=Candida albicans (strain SC5314 / ATCC MYA-2876) OX=237561 GN=MEF1 PE=3 SV=2	MEF1	0.00132511	0.378708	0.0357888	-0.055405	-5.96554	-5.96554	-0.441662	-0.233721	PBS
A0A1D8PD68	tr|A0A1D8PD68|A0A1D8PD68_CANAL Cyclin-like domain-containing protein OS=Candida albicans (strain SC5314 / ATCC MYA-2876) OX=237561 GN=CAALFM_C104090CA PE=3 SV=1	CAALFM_C104090CA	0.0496723	0.0526927	0.621822	-2.38252	-2.55022	-5.67746	-2.53419	-4.30259	PBS
A0A1D8PEY9	sp|A0A1D8PEY9|RS17B_CANAL Small ribosomal subunit protein eS17 OS=Candida albicans (strain SC5314 / ATCC MYA-2876) OX=237561 GN=RPS17B PE=1 SV=1	RPS17B	0.00735024	0.107206	-0.127604	0.172455	-1.47097	-2.74782	0.48845	0.649998	PBS
Q5AJB1	sp|Q5AJB1|VATA_CANAL V-type proton ATPase catalytic subunit A OS=Candida albicans (strain SC5314 / ATCC MYA-2876) OX=237561 GN=TFP1 PE=1 SV=2	TFP1	0.0289822	0.278601	0.0156228	-0.0237561	-0.32403	-2.40587	-0.00583941	-0.449748	PBS
A0A1D8PP43	tr|A0A1D8PP43|A0A1D8PP43_CANAL alcohol dehydrogenase OS=Candida albicans (strain SC5314 / ATCC MYA-2876) OX=237561 GN=ADH1 PE=3 SV=1	ADH1	0.0150652	0.0707226	0.192771	-0.348198	-0.577435	-1.48988	-0.336282	-0.708629	PBS
P25997	sp|P25997|EF3_CANAL Elongation factor 3 OS=Candida albicans (strain SC5314 / ATCC MYA-2876) OX=237561 GN=CEF3 PE=1 SV=3	CEF3	0.0387405	0.171211	0.0105262	-0.0159347	-0.746828	-1.09804	-1.08988	-0.219518	PBS
A0A1D8PDU3	sp|A0A1D8PDU3|RS23B_CANAL Small ribosomal subunit protein uS12 OS=Candida albicans (strain SC5314 / ATCC MYA-2876) OX=237561 GN=RPS23A PE=1 SV=1	RPS23A	0.00544316	0.712819	0.13241	-0.224628	-0.571283	-0.516991	-0.479225	0.233882	PBS
Q5ANJ1	tr|Q5ANJ1|Q5ANJ1_CANAL NuA3 HAT complex component NTO1 OS=Candida albicans (strain SC5314 / ATCC MYA-2876) OX=237561 GN=CAALFM_C304540CA PE=4 SV=1	CAALFM_C304540CA	0.154193	0.0439046	0.301885	-0.619561	-1.96909	-1.51831	-14.5898	-14.5898		PBS
A0A1D8PN39	tr|A0A1D8PN39|A0A1D8PN39_CANAL JmjC domain-containing protein OS=Candida albicans (strain SC5314 / ATCC MYA-2876) OX=237561 GN=CAALFM_C501090CA PE=4 SV=1	CAALFM_C501090CA	0.377892	0.0151393	-0.0166456	0.0246138	-1.0041	-0.309757	-14.0802	-14.0802		PBS
Q59QB7	tr|Q59QB7|Q59QB7_CANAL T-complex protein 1 subunit alpha OS=Candida albicans (strain SC5314 / ATCC MYA-2876) OX=237561 GN=TCP1 PE=3 SV=1	TCP1	0.0702955	0.000674374	0.252415	-0.487619	-1.86079	-0.928904	-10.9479	-10.9479		PBS
Q5A3P6	sp|Q5A3P6|PKH2_CANAL Serine/threonine-protein kinase PKH2 OS=Candida albicans (strain SC5314 / ATCC MYA-2876) OX=237561 GN=PKH2 PE=1 SV=2	PKH2	0.769677	0.00311386	0.238775	-0.454004	-0.0597108	0.300573	-9.69277	-9.69277		PBS
Q5A8J5	tr|Q5A8J5|Q5A8J5_CANAL Glucose-inactivated glycerol proton symporter OS=Candida albicans (strain SC5314 / ATCC MYA-2876) OX=237561 GN=HGT10 PE=3 SV=1	HGT10	0.972015	0.0275305	0.0397384	-0.0617386	0.96641	-9.26427	-9.26427	-9.26427		PBS
Q5AMQ3	tr|Q5AMQ3|Q5AMQ3_CANAL Rga2p OS=Candida albicans (strain SC5314 / ATCC MYA-2876) OX=237561 GN=RGA2 PE=4 SV=1	RGA2	0.0682121	0.0159692	0.279915	-0.55891	-8.68182	-0.940604	-8.68182	-8.68182		PBS
Q5AGF6	tr|Q5AGF6|Q5AGF6_CANAL protein-synthesizing GTPase OS=Candida albicans (strain SC5314 / ATCC MYA-2876) OX=237561 GN=GCD11 PE=3 SV=1	GCD11	0.247755	0.00452027	0.141462	-0.242181	-0.268272	-1.31817	-8.0604	-8.0604		PBS
Q5A6M7	tr|Q5A6M7|Q5A6M7_CANAL Uncharacterized protein OS=Candida albicans (strain SC5314 / ATCC MYA-2876) OX=237561 GN=CAALFM_CR04370WA PE=4 SV=1	CAALFM_CR04370WA	0.752005	0.0328605	0.563281	-1.81827	0.783097	-0.294037	-7.86022	-7.86022		PBS
Q5AF62	tr|Q5AF62|Q5AF62_CANAL Transmembrane 9 superfamily member OS=Candida albicans (strain SC5314 / ATCC MYA-2876) OX=237561 GN=EMP70 PE=3 SV=1	EMP70	0.805472	0.0404643	-0.515291	0.536572	-0.234348	0.0411574	-0.640131	-10.5339		PBS
A0A1D8PMF8	tr|A0A1D8PMF8|A0A1D8PMF8_CANAL Calmodulin OS=Candida albicans (strain SC5314 / ATCC MYA-2876) OX=237561 GN=CMD1 PE=3 SV=1	CMD1	0.357322	0.0402375	0.585443	-2.00433	1.69867	0.630467	-5.50717	-5.50717		PBS
A0A1D8PTI2	tr|A0A1D8PTI2|A0A1D8PTI2_CANAL Rab family GTPase OS=Candida albicans (strain SC5314 / ATCC MYA-2876) OX=237561 GN=YPT31 PE=1 SV=1	YPT31	0.487313	0.011574	-0.0112999	0.0167856	-0.153416	0.79357	-6.27139	-0.936474		PBS
A0A1D8PLY4	tr|A0A1D8PLY4|A0A1D8PLY4_CANAL Pyruvate carboxylase OS=Candida albicans (strain SC5314 / ATCC MYA-2876) OX=237561 GN=PYC2 PE=4 SV=1	PYC2	0.101251	0.043059	0.476772	-1.27732	-2.89223	-0.578715	-1.46999	-3.75996		PBS
A0A1D8PPS9	tr|A0A1D8PPS9|A0A1D8PPS9_CANAL Clathrin heavy chain (Fragment) OS=Candida albicans (strain SC5314 / ATCC MYA-2876) OX=237561 GN=CHC1 PE=3 SV=1	CHC1	0.137789	0.00554016	0.00237334	-0.00356734	-1.41648	-0.290904	-1.2148	-2.28904		PBS
P30575	sp|P30575|ENO1_CANAL Enolase 1 OS=Candida albicans (strain SC5314 / ATCC MYA-2876) OX=237561 GN=ENO1 PE=1 SV=1	ENO1	0.808227	0.0408485	0.388051	-0.896837	0.492533	-1.34073	-1.92438	-1.30208		PBS
A0A1D8PLD6	tr|A0A1D8PLD6|A0A1D8PLD6_CANAL Pdc12p OS=Candida albicans (strain SC5314 / ATCC MYA-2876) OX=237561 GN=PDC12 PE=3 SV=1	PDC12	0.0814613	0.00773961	0.138555	-0.236508	-0.287136	-0.767726	-0.857468	-1.46356		PBS
A0A1D8PFL6	tr|A0A1D8PFL6|A0A1D8PFL6_CANAL Uncharacterized protein OS=Candida albicans (strain SC5314 / ATCC MYA-2876) OX=237561 GN=CAALFM_C113240WA PE=4 SV=1	CAALFM_C113240WA	0.0640986	0.0152259	0.256421	-0.497706	-0.8604	-0.435539	-0.913653	-1.02715		PBS
Q5A6R2	tr|Q5A6R2|Q5A6R2_CANAL Bifunctional phosphoribosylaminoimidazolecarboxamide formyltransferase/IMP cyclohydrolase OS=Candida albicans (strain SC5314 / ATCC MYA-2876) OX=237561 GN=ADE17 PE=3 SV=1	ADE17	0.783849	0.0331245	0.218079	-0.405022	-0.0124093	-0.136089	-0.64187	-1.28156		PBS
P46614	sp|P46614|KPYK_CANAL Pyruvate kinase OS=Candida albicans (strain SC5314 / ATCC MYA-2876) OX=237561 GN=CDC19 PE=1 SV=3	CDC19	0.399554	0.0301468	0.17359	-0.307201	0.0383027	-0.463635	-0.350066	-1.46094		PBS
Q59VN4	tr|Q59VN4|Q59VN4_CANAL Histone H4 OS=Candida albicans (strain SC5314 / ATCC MYA-2876) OX=237561 GN=HHF1 PE=3 SV=1	HHF1	0.564847	0.0372666	-0.170898	0.223504	0.123461	0.174829	-0.529882	-1.15361		PBS
Q5A0M4	sp|Q5A0M4|EF2_CANAL Elongation factor 2 OS=Candida albicans (strain SC5314 / ATCC MYA-2876) OX=237561 GN=EFT2 PE=1 SV=2	EFT2	0.240993	0.0117557	0.190969	-0.344273	-0.211731	-0.368206	-0.925291	-0.72746		PBS
Q5A2A5	tr|Q5A2A5|Q5A2A5_CANAL glycine--tRNA ligase OS=Candida albicans (strain SC5314 / ATCC MYA-2876) OX=237561 GN=GRS1 PE=3 SV=1	GRS1	0.0763721	0.0142022	0.161837	-0.282906	-1.72496	-0.244568	-1.02208	-0.477545		PBS
A0A1D8PDD1	tr|A0A1D8PDD1|A0A1D8PDD1_CANAL Lipid-binding protein OS=Candida albicans (strain SC5314 / ATCC MYA-2876) OX=237561 GN=PIL1 PE=4 SV=1;tr|Q59KV8|Q59KV8_CANAL Lipid-binding protein OS=Candida albicans (strain SC5314 / ATCC MYA-2876) OX=237561 GN=LSP1 PE=4 SV=	PIL1	0.290208	0.0393813	0.0146998	-0.0223345	-0.53186	-0.101146	-0.485473	-1.01349		PBS
A0A1D8PRR7	tr|A0A1D8PRR7|A0A1D8PRR7_CANAL Acetyl-CoA carboxylase OS=Candida albicans (strain SC5314 / ATCC MYA-2876) OX=237561 GN=ACC1 PE=4 SV=1	ACC1	0.0960977	0.0176274	0.137775	-0.234993	-0.381983	-0.303419	-0.507286	-0.713783		PBS
A0A1D8PFR4	tr|A0A1D8PFR4|A0A1D8PFR4_CANAL Actin OS=Candida albicans (strain SC5314 / ATCC MYA-2876) OX=237561 GN=ACT1 PE=3 SV=1	ACT1	0.496873	0.0286283	-0.131132	0.176741	0.0083369	-0.209561	-0.722548	-0.373384		PBS
A0A1D8PLK1	tr|A0A1D8PLK1|A0A1D8PLK1_CANAL Proteasome core particle subunit beta 6 OS=Candida albicans (strain SC5314 / ATCC MYA-2876) OX=237561 GN=PRE7 PE=4 SV=1	PRE7	0.0938235	0.0107407	-0.107412	0.147466	-0.0561835	-1.28318	-0.47459	-0.507948		PBS
A0A1D8PEN6	tr|A0A1D8PEN6|A0A1D8PEN6_CANAL protein-serine/threonine phosphatase OS=Candida albicans (strain SC5314 / ATCC MYA-2876) OX=237561 GN=PTC1 PE=3 SV=1	PTC1	0.16791	0.16791	0.413838	-0.995211	-10.891	-10.891	-10.891	-10.891
A0A1D8PIK6	tr|A0A1D8PIK6|A0A1D8PIK6_CANAL PI31 proteasome regulator C-terminal domain-containing protein OS=Candida albicans (strain SC5314 / ATCC MYA-2876) OX=237561 GN=CAALFM_C209980WA PE=3 SV=1	CAALFM_C209980WA	0.151979	0.151979	-1.97326	1.08269	-10.1743	-10.1743	-10.1743	-10.1743
A0A1D8PQS0	tr|A0A1D8PQS0|A0A1D8PQS0_CANAL 60S acidic ribosomal protein P0 OS=Candida albicans (strain SC5314 / ATCC MYA-2876) OX=237561 GN=RPP0 PE=3 SV=1	RPP0	0.0707615	0.0707615	0.736379	-9.94158	-9.94158	-9.94158	-9.94158	-9.94158
A0A1D8PLL2	tr|A0A1D8PLL2|A0A1D8PLL2_CANAL Sulfate permease OS=Candida albicans (strain SC5314 / ATCC MYA-2876) OX=237561 GN=SUL2 PE=3 SV=1	SUL2	0.125592	0.121128	0.736841	-12.1763	-5.91905	-6.42371	-12.1763	-12.1763
Q5AG43	sp|Q5AG43|RS5_CANAL Small ribosomal subunit protein uS7 OS=Candida albicans (strain SC5314 / ATCC MYA-2876) OX=237561 GN=RPS5 PE=1 SV=1	RPS5	0.0735315	0.0735315	0.735918	-9.1065	-9.1065	-9.1065	-9.1065	-9.1065
A0A1D8PJD1	tr|A0A1D8PJD1|A0A1D8PJD1_CANAL MRX complex DNA-binding subunit OS=Candida albicans (strain SC5314 / ATCC MYA-2876) OX=237561 GN=RAD50 PE=3 SV=1	RAD50	0.0811846	0.0811846	0.735858	-9.02636	-9.02636	-9.02636	-9.02636	-9.02636
Q5AF39	sp|Q5AF39|PGA59_CANAL Cell wall protein PGA59 OS=Candida albicans (strain SC5314 / ATCC MYA-2876) OX=237561 GN=PGA59 PE=1 SV=1	PGA59	0.0605049	0.0605049	0.702296	-4.07433	-8.53202	-8.53202	-8.53202	-8.53202
Q5AL11	tr|Q5AL11|Q5AL11_CANAL Amino acid transporter OS=Candida albicans (strain SC5314 / ATCC MYA-2876) OX=237561 GN=AGC1 PE=3 SV=1	AGC1	0.0707996	0.0707996	0.73508	-8.25827	-8.25827	-8.25827	-8.25827	-8.25827
A0A1D8PHR9	tr|A0A1D8PHR9|A0A1D8PHR9_CANAL Rab family GTPase OS=Candida albicans (strain SC5314 / ATCC MYA-2876) OX=237561 GN=YPT72 PE=3 SV=1	YPT72	0.217454	0.217454	0.0915924	-0.14931	-8.21988	-8.21988	-8.21988	-8.21988
A0A1D8PRK3	tr|A0A1D8PRK3|A0A1D8PRK3_CANAL Pre-mRNA-splicing factor SYF2 OS=Candida albicans (strain SC5314 / ATCC MYA-2876) OX=237561 GN=CAALFM_C704290WA PE=3 SV=1	SYF2	0.0595374	0.0736557	0.695681	-3.82569	-10.8186	-10.8186	-3.19066	-5.94355
A0A1D8PF30	tr|A0A1D8PF30|A0A1D8PF30_CANAL Tubulin-binding prefolding complex subunit OS=Candida albicans (strain SC5314 / ATCC MYA-2876) OX=237561 GN=CAALFM_C111110CA PE=3 SV=1	CAALFM_C111110CA	0.0967463	0.0967463	0.733977	-7.59473	-7.59473	-7.59473	-7.59473	-7.59473
Q5AHE8	sp|Q5AHE8|PGA16_CANAL Virulence factor PGA16 OS=Candida albicans (strain SC5314 / ATCC MYA-2876) OX=237561 GN=PGA16 PE=1 SV=1		0.407084	0.407084	0.733941	-7.57753	-7.57753	-7.57753	-7.57753	-7.57753
A0A1D8PMT2	tr|A0A1D8PMT2|A0A1D8PMT2_CANAL GPI-anchor transamidase subunit OS=Candida albicans (strain SC5314 / ATCC MYA-2876) OX=237561 GN=CAALFM_C500040CA PE=4 SV=1		0.0975078	0.0975078	0.733671	-7.45397	-7.45397	-7.45397	-7.45397	-7.45397
A0A1D8PKE7	tr|A0A1D8PKE7|A0A1D8PKE7_CANAL Oac1p OS=Candida albicans (strain SC5314 / ATCC MYA-2876) OX=237561 GN=OAC1 PE=3 SV=1		0.0975078	0.0975078	0.733671	-7.45397	-7.45397	-7.45397	-7.45397	-7.45397
A0A1D8PN62	tr|A0A1D8PN62|A0A1D8PN62_CANAL Pseudouridine synthase OS=Candida albicans (strain SC5314 / ATCC MYA-2876) OX=237561 GN=PUS4 PE=3 SV=1		0.442404	0.407084	0.734478	-7.85902	-2.71483	-7.85902	-7.85902	-7.85902
A0A1D8PCL1	sp|A0A1D8PCL1|HGT1_CANAL High-affinity glucose transporter 1 OS=Candida albicans (strain SC5314 / ATCC MYA-2876) OX=237561 GN=HGT1 PE=1 SV=1		0.407084	0.407084	-6.46967	1.31213	-6.46967	-6.46967	-6.46967	-6.46967
A0A1D8PL74	tr|A0A1D8PL74|A0A1D8PL74_CANAL Hgt17p OS=Candida albicans (strain SC5314 / ATCC MYA-2876) OX=237561 GN=HGT17 PE=3 SV=1		0.0502195	0.0611913	0.644889	-2.69365	-8.51803	-8.51803	-3.64037	-5.03557
Q5AL52	sp|Q5AL52|BNI1_CANAL Formin BNI1 OS=Candida albicans (strain SC5314 / ATCC MYA-2876) OX=237561 GN=BNI1 PE=1 SV=1		0.242859	0.242859	-1.00221	0.808303	-6.38292	-6.38292	-6.38292	-6.38292
Q5ABR2	sp|Q5ABR2|GEM1_CANAL Mitochondrial Rho GTPase 1 OS=Candida albicans (strain SC5314 / ATCC MYA-2876) OX=237561 GN=GEM1 PE=3 SV=3		0.544846	0.193276	-9.08108	1.32033	-9.08108	1.77303	-9.08108	-9.08108
A0A1D8PTB7	tr|A0A1D8PTB7|A0A1D8PTB7_CANAL Uncharacterized protein OS=Candida albicans (strain SC5314 / ATCC MYA-2876) OX=237561 GN=CAALFM_CR06930WA PE=4 SV=1		0.153218	0.153218	-0.589632	0.588067	-6.34125	-6.34125	-6.34125	-6.34125
A0A1D8PT35	tr|A0A1D8PT35|A0A1D8PT35_CANAL Oxidant-induced cell-cycle arrest protein 5 OS=Candida albicans (strain SC5314 / ATCC MYA-2876) OX=237561 GN=CAALFM_CR05900WA PE=3 SV=1		0.0745065	0.0627472	0.593324	-2.07752	-6.70714	-1.78317	-14.2038	-2.20854
Q5AIA4	sp|Q5AIA4|IML1_CANAL Vacuolar membrane-associated protein IML1 OS=Candida albicans (strain SC5314 / ATCC MYA-2876) OX=237561 GN=IML1 PE=3 SV=2		0.407084	0.456999	0.733342	-7.31711	-7.31711	-7.31711	-2.244	-7.31711
A0A1D8PIL7	tr|A0A1D8PIL7|A0A1D8PIL7_CANAL RGS domain-containing protein OS=Candida albicans (strain SC5314 / ATCC MYA-2876) OX=237561 GN=CAALFM_C210090CA PE=4 SV=1		0.19728	0.198255	-13.087	1.32183	-13.087	-13.087	0.790185	1.64785
A0A1D8PL94	tr|A0A1D8PL94|A0A1D8PL94_CANAL glucan endo-1,3-beta-D-glucosidase OS=Candida albicans (strain SC5314 / ATCC MYA-2876) OX=237561 GN=CAALFM_C401220CA PE=3 SV=1		0.254079	0.535682	0.276706	-0.550336	-7.72091	-7.72091	-0.244658	-7.72091
A0A1D8PHQ6	tr|A0A1D8PHQ6|A0A1D8PHQ6_CANAL Gre2p OS=Candida albicans (strain SC5314 / ATCC MYA-2876) OX=237561 GN=GRE2 PE=3 SV=1		0.194413	0.194413	-5.62129	1.30423	-5.62129	-5.62129	-5.62129	-5.62129
Q59LU0	sp|Q59LU0|DBP2_CANAL ATP-dependent RNA helicase DBP2 OS=Candida albicans (strain SC5314 / ATCC MYA-2876) OX=237561 GN=DBP2 PE=3 SV=2		0.198801	0.198801	-0.45854	0.494074	-5.33928	-5.33928	-5.33928	-5.33928
Q5A782	tr|Q5A782|Q5A782_CANAL Eukaryotic translation initiation factor 5B OS=Candida albicans (strain SC5314 / ATCC MYA-2876) OX=237561 GN=FUN12 PE=3 SV=1		0.122015	0.515708	-1.11876	0.855403	-7.06803	-7.06803	0.168204	-7.06803
A0A1D8PMF6	tr|A0A1D8PMF6|A0A1D8PMF6_CANAL E3 ubiquitin-protein ligase PEP5 OS=Candida albicans (strain SC5314 / ATCC MYA-2876) OX=237561 GN=VPS11 PE=3 SV=1		0.20512	0.20512	0.721356	-5.21602	-5.21602	-5.21602	-5.21602	-5.21602
A0A1D8PIR2	tr|A0A1D8PIR2|A0A1D8PIR2_CANAL Gcn1p OS=Candida albicans (strain SC5314 / ATCC MYA-2876) OX=237561 GN=GCN1 PE=3 SV=1		0.104665	0.0518143	0.594387	-2.08771	-2.72494	-2.18497	-7.97483	-7.97483
A0A1D8PF08	sp|A0A1D8PF08|RL2_CANAL Large ribosomal subunit protein uL2 OS=Candida albicans (strain SC5314 / ATCC MYA-2876) OX=237561 GN=RPL2 PE=1 SV=1		0.182613	0.0875353	0.672234	-3.18848	-1.2938	-3.28183	-10.8488	-5.03104
Q59X88	tr|Q59X88|Q59X88_CANAL Ca3427-like PBP 2 domain-containing protein OS=Candida albicans (strain SC5314 / ATCC MYA-2876) OX=237561 GN=CAALFM_CR08050CA PE=1 SV=1		0.407084	0.407084	-4.87918	1.29221	-4.87918	-4.87918	-4.87918	-4.87918
A0A1D8PS70	tr|A0A1D8PS70|A0A1D8PS70_CANAL Uncharacterized protein (Fragment) OS=Candida albicans (strain SC5314 / ATCC MYA-2876) OX=237561 GN=CAALFM_CR02340WA PE=4 SV=1		0.193115	0.473238	-9.8593	1.321	-9.8593	-9.8593	0.927722	0.261891
A0A1D8PEK3	tr|A0A1D8PEK3|A0A1D8PEK3_CANAL Fth1p OS=Candida albicans (strain SC5314 / ATCC MYA-2876) OX=237561 GN=FTH1 PE=3 SV=1		0.197872	0.197872	-4.58284	1.28535	-4.58284	-4.58284	-4.58284	-4.58284
A0A1D8PHF5	sp|A0A1D8PHF5|RL31B_CANAL Large ribosomal subunit protein eL31 OS=Candida albicans (strain SC5314 / ATCC MYA-2876) OX=237561 GN=RPL31B PE=1 SV=1		0.0989294	0.147515	0.60644	-2.20921	-6.21189	-6.21189	-3.11403	-2.56168
Q5AEC9	tr|Q5AEC9|Q5AEC9_CANAL NADH:ubiquinone reductase (non-electrogenic) OS=Candida albicans (strain SC5314 / ATCC MYA-2876) OX=237561 GN=NDE1 PE=3 SV=1		0.227449	0.227449	0.151982	-0.262992	-4.50242	-4.50242	-4.50242	-4.50242
A0A1D8PF19	tr|A0A1D8PF19|A0A1D8PF19_CANAL Hap43p OS=Candida albicans (strain SC5314 / ATCC MYA-2876) OX=237561 GN=HAP43 PE=4 SV=1		0.196137	0.196137	0.709642	-4.41418	-4.41418	-4.41418	-4.41418	-4.41418
A0A1D8PKY7	tr|A0A1D8PKY7|A0A1D8PKY7_CANAL Histidine biosynthesis trifunctional protein OS=Candida albicans (strain SC5314 / ATCC MYA-2876) OX=237561 GN=HIS4 PE=3 SV=1		0.738137	0.183705	0.697079	-3.8747	-0.194532	-0.772401	-8.21893	-8.21893
A0A1D8PFX9	tr|A0A1D8PFX9|A0A1D8PFX9_CANAL Uncharacterized protein OS=Candida albicans (strain SC5314 / ATCC MYA-2876) OX=237561 GN=CAALFM_C114250CA PE=4 SV=1		0.558172	0.233165	-0.905639	0.764945	-1.38041	-0.689828	-7.58113	-7.58113
Q59QC1	tr|Q59QC1|Q59QC1_CANAL Large ribosomal subunit protein mL40 OS=Candida albicans (strain SC5314 / ATCC MYA-2876) OX=237561 GN=CAALFM_C108520CA PE=3 SV=1		0.197336	0.612018	-8.85262	1.32005	-8.85262	-8.85262	1.02453	-0.356415
A0A1D8PLL4	tr|A0A1D8PLL4|A0A1D8PLL4_CANAL Rgt1p OS=Candida albicans (strain SC5314 / ATCC MYA-2876) OX=237561 GN=RGT1 PE=4 SV=1		0.716452	0.0642463	0.593431	-2.07854	0.784965	-0.105817	-8.47002	-8.47002
Q5AK60	tr|Q5AK60|Q5AK60_CANAL DNA-directed DNA polymerase delta subunit OS=Candida albicans (strain SC5314 / ATCC MYA-2876) OX=237561 GN=HYS2 PE=3 SV=1		0.407084	0.407084	-3.99657	1.26665	-3.99657	-3.99657	-3.99657	-3.99657
Q59KC4	sp|Q59KC4|S2538_CANAL Mitochondrial glycine transporter OS=Candida albicans (strain SC5314 / ATCC MYA-2876) OX=237561 GN=CAALFM_CR04920WA PE=3 SV=1		0.268079	0.268079	0.324867	-0.686923	-3.97526	-3.97526	-3.97526	-3.97526
A0A1D8PDB7	tr|A0A1D8PDB7|A0A1D8PDB7_CANAL Chl4p OS=Candida albicans (strain SC5314 / ATCC MYA-2876) OX=237561 GN=CHL4 PE=4 SV=1		0.407084	0.407084	-3.78436	1.2577	-3.78436	-3.78436	-3.78436	-3.78436
Q59ZW2	sp|Q59ZW2|IML2_CANAL Inclusion body clearance protein IML2 OS=Candida albicans (strain SC5314 / ATCC MYA-2876) OX=237561 GN=IML2 PE=3 SV=1		0.500447	0.220769	-0.0348041	0.0506807	-0.772218	0.00313355	0.161778	-14.1623
Q59X24	tr|Q59X24|Q59X24_CANAL Exopolyphosphatase OS=Candida albicans (strain SC5314 / ATCC MYA-2876) OX=237561 GN=PPX1 PE=4 SV=1		0.310938	0.187536	0.450988	-1.15349	-1.82773	-0.863503	-10.6443	-1.16096
A0A1D8PLQ3	tr|A0A1D8PLQ3|A0A1D8PLQ3_CANAL Gly-Xaa carboxypeptidase OS=Candida albicans (strain SC5314 / ATCC MYA-2876) OX=237561 GN=CAALFM_C403050CA PE=3 SV=1		0.118279	0.105904	-0.330387	0.386276	0.759563	2.30659	-8.77733	-8.77733
A0A1D8PEZ5	tr|A0A1D8PEZ5|A0A1D8PEZ5_CANAL NUC153 domain-containing protein OS=Candida albicans (strain SC5314 / ATCC MYA-2876) OX=237561 GN=CAALFM_C110970WA PE=3 SV=1		0.407084	0.407084	0.686006	-3.52674	-3.52674	-3.52674	-3.52674	-3.52674
A0A1D8PFE8	tr|A0A1D8PFE8|A0A1D8PFE8_CANAL Ras GTPase activating protein OS=Candida albicans (strain SC5314 / ATCC MYA-2876) OX=237561 GN=IRA2 PE=4 SV=1		0.407084	0.407084	-3.48663	1.24256	-3.48663	-3.48663	-3.48663	-3.48663
P83782	sp|P83782|QCR2_CANAL Cytochrome b-c1 complex subunit 2, mitochondrial OS=Candida albicans (strain SC5314 / ATCC MYA-2876) OX=237561 GN=QCR2 PE=1 SV=2		0.419488	0.194764	-5.52065	1.30295	-1.90259	-0.961814	-5.52065	-5.52065
Q5AJ65	tr|Q5AJ65|Q5AJ65_CANAL Calcium-transporting ATPase OS=Candida albicans (strain SC5314 / ATCC MYA-2876) OX=237561 GN=PMC1 PE=3 SV=1		0.206708	0.19382	-7.70648	1.31778	0.831297	1.15631	-7.70648	-7.70648
Q59KY8	sp|Q59KY8|SIT4_CANAL Serine/threonine-protein phosphatase SIT4 OS=Candida albicans (strain SC5314 / ATCC MYA-2876) OX=237561 GN=SIT4 PE=1 SV=1		0.229	0.229	0.676333	-3.28081	-3.28081	-3.28081	-3.28081	-3.28081
A0A1D8PQR7	tr|A0A1D8PQR7|A0A1D8PQR7_CANAL PWWP domain-containing protein OS=Candida albicans (strain SC5314 / ATCC MYA-2876) OX=237561 GN=CAALFM_C700910CA PE=4 SV=1		0.352249	0.207554	0.711584	-4.51958	-1.72153	-1.91468	-4.51958	-4.51958
A0A1D8PQK0	tr|A0A1D8PQK0|A0A1D8PQK0_CANAL DH domain-containing protein OS=Candida albicans (strain SC5314 / ATCC MYA-2876) OX=237561 GN=CAALFM_C700410CA PE=4 SV=1		0.234924	0.234924	0.66483	-3.03589	-3.03589	-3.03589	-3.03589	-3.03589
A0A1D8PMV9	tr|A0A1D8PMV9|A0A1D8PMV9_CANAL threonine--tRNA ligase OS=Candida albicans (strain SC5314 / ATCC MYA-2876) OX=237561 GN=THS1 PE=3 SV=1		0.293731	0.358314	0.731038	-6.60806	-2.638	-2.10333	-6.60806	-0.787711
Q5AI14	tr|Q5AI14|Q5AI14_CANAL Trehalose-phosphatase OS=Candida albicans (strain SC5314 / ATCC MYA-2876) OX=237561 GN=TPS2 PE=1 SV=1		0.57352	0.224146	0.71869	-4.9899	-0.979399	-0.827605	-4.9899	-4.9899
Q5ADP1	tr|Q5ADP1|Q5ADP1_CANAL NADH kinase OS=Candida albicans (strain SC5314 / ATCC MYA-2876) OX=237561 GN=POS5 PE=3 SV=1		0.201097	0.201097	-0.0333318	0.0485968	-2.86836	-2.86836	-2.86836	-2.86836
A0A1D8PF90	tr|A0A1D8PF90|A0A1D8PF90_CANAL K Homology domain-containing protein OS=Candida albicans (strain SC5314 / ATCC MYA-2876) OX=237561 GN=CAALFM_C111860WA PE=4 SV=1		0.203235	0.834617	-0.0235398	0.0346048	-5.27197	-5.27197	-1.41896	1.07634
Q59X93	tr|Q59X93|Q59X93_CANAL Large ribosomal subunit protein mL46 OS=Candida albicans (strain SC5314 / ATCC MYA-2876) OX=237561 GN=CAALFM_C500820WA PE=3 SV=1		0.193891	0.629953	0.726725	-5.82154	-5.82154	-5.82154	-0.554629	1.38075
Q5A3K7	tr|Q5A3K7|Q5A3K7_CANAL phosphoglycerate dehydrogenase OS=Candida albicans (strain SC5314 / ATCC MYA-2876) OX=237561 GN=SER33 PE=3 SV=1		0.149222	0.193283	-6.61759	1.31309	1.09	1.7881	-6.61759	-6.61759
A0A1D8PNY8	tr|A0A1D8PNY8|A0A1D8PNY8_CANAL Ubiquitin carboxyl-terminal hydrolase OS=Candida albicans (strain SC5314 / ATCC MYA-2876) OX=237561 GN=YUH2 PE=3 SV=1		0.228429	0.228429	0.636026	-2.56545	-2.56545	-2.56545	-2.56545	-2.56545
A0A1D8PN92	tr|A0A1D8PN92|A0A1D8PN92_CANAL Myosin 1 OS=Candida albicans (strain SC5314 / ATCC MYA-2876) OX=237561 GN=MYO1 PE=3 SV=1		0.75259	0.634027	-7.27364	1.31632	0.46452	-3.13778	0.304003	-7.27364
A0A1D8PGL4	tr|A0A1D8PGL4|A0A1D8PGL4_CANAL Cation-transporting ATPase OS=Candida albicans (strain SC5314 / ATCC MYA-2876) OX=237561 GN=CAALFM_C202490CA PE=3 SV=1		0.407084	0.780908	0.673096	-3.20737	-3.20737	-3.20737	0.279406	-3.20737
A0A1D8PQT2	tr|A0A1D8PQT2|A0A1D8PQT2_CANAL Double-strand break repair protein OS=Candida albicans (strain SC5314 / ATCC MYA-2876) OX=237561 GN=MRE11 PE=3 SV=1		0.698134	0.726615	0.012546	-0.019026	0.71803	-9.66693	-0.565921	0.674677
A0A1D8PNT1	tr|A0A1D8PNT1|A0A1D8PNT1_CANAL Uncharacterized protein OS=Candida albicans (strain SC5314 / ATCC MYA-2876) OX=237561 GN=CAALFM_C503880CA PE=4 SV=1		0.21058	0.198694	-5.97865	1.30814	1.94495	1.40879	-5.97865	-5.97865
Q5A313	tr|Q5A313|Q5A313_CANAL SWIM-type domain-containing protein OS=Candida albicans (strain SC5314 / ATCC MYA-2876) OX=237561 GN=CAALFM_CR08740WA PE=4 SV=1		0.260448	0.205082	-5.06592	1.29585	1.13097	0.645624	-5.06592	-5.06592
A0A1D8PFT5	tr|A0A1D8PFT5|A0A1D8PFT5_CANAL Mitogen-activated protein kinase OS=Candida albicans (strain SC5314 / ATCC MYA-2876) OX=237561 GN=CSK1 PE=3 SV=1		0.581114	0.135192	0.532441	-1.59754	-0.0792528	-1.45303	-4.9982	-1.51039
Q5AGW7	tr|Q5AGW7|Q5AGW7_CANAL Bem2p OS=Candida albicans (strain SC5314 / ATCC MYA-2876) OX=237561 GN=BEM2 PE=4 SV=1		0.269283	0.269283	0.309768	-0.642194	-2.00779	-2.00779	-2.00779	-2.00779
A0A1D8PCQ6	tr|A0A1D8PCQ6|A0A1D8PCQ6_CANAL Arf family GTPase OS=Candida albicans (strain SC5314 / ATCC MYA-2876) OX=237561 GN=CAALFM_C102380CA PE=4 SV=1		0.14602	0.713949	-10.7145	1.32141	1.24758	0.964428	0.484016	-10.7145
A0A1D8PCM9	tr|A0A1D8PCM9|A0A1D8PCM9_CANAL SBF complex DNA-binding subunit OS=Candida albicans (strain SC5314 / ATCC MYA-2876) OX=237561 GN=SWI4 PE=4 SV=1		0.584419	0.576606	0.734606	-7.93545	-7.93545	0.227782	0.192117	1.02359
Q5A9E6	tr|Q5A9E6|Q5A9E6_CANAL Kinetochore-associated protein OS=Candida albicans (strain SC5314 / ATCC MYA-2876) OX=237561 GN=NNF1 PE=4 SV=1		0.194106	0.571882	0.61907	-2.3498	-2.3498	-2.3498	-0.726088	-0.81002
Q5A4F3	sp|Q5A4F3|AHR1_CANAL Adhesion and hyphal regulator 1 OS=Candida albicans (strain SC5314 / ATCC MYA-2876) OX=237561 GN=AHR1 PE=1 SV=1		0.38542	0.153988	0.72529	-5.63306	0.0751242	1.18322	-5.63306	-1.85629
P46586	sp|P46586|HIS1_CANAL ATP phosphoribosyltransferase OS=Candida albicans (strain SC5314 / ATCC MYA-2876) OX=237561 GN=HIS1 PE=1 SV=1		0.409389	0.177093	0.554943	-1.75471	-0.174522	-2.04117	-2.05114	-1.51977
A0A1D8PLB0	tr|A0A1D8PLB0|A0A1D8PLB0_CANAL Manganese transporter SMF1 OS=Candida albicans (strain SC5314 / ATCC MYA-2876) OX=237561 GN=SMF11 PE=4 SV=1		0.498799	0.713031	-0.257739	0.316613	0.397678	-5.97519	-1.01789	0.917528
A0A1D8PHV7	tr|A0A1D8PHV7|A0A1D8PHV7_CANAL Altered inheritance of mitochondria protein 44 OS=Candida albicans (strain SC5314 / ATCC MYA-2876) OX=237561 GN=CAALFM_C207390CA PE=4 SV=1		0.407084	0.407084	0.486898	-1.32968	-1.32968	-1.32968	-1.32968	-1.32968
A0A1D8PMZ8	tr|A0A1D8PMZ8|A0A1D8PMZ8_CANAL S-adenosylmethionine decarboxylase proenzyme OS=Candida albicans (strain SC5314 / ATCC MYA-2876) OX=237561 GN=SPE2 PE=3 SV=1		0.407084	0.407084	0.486898	-1.32968	-1.32968	-1.32968	-1.32968	-1.32968
Q59LS1	sp|Q59LS1|RL3_CANAL Large ribosomal subunit protein uL3 OS=Candida albicans (strain SC5314 / ATCC MYA-2876) OX=237561 GN=RPL3 PE=1 SV=1		0.322279	0.322279	-1.21475	0.890429	-1.21475	-1.21475	-1.21475	-1.21475
Q5A516	tr|Q5A516|Q5A516_CANAL ADP/ATP translocase OS=Candida albicans (strain SC5314 / ATCC MYA-2876) OX=237561 GN=PET9 PE=3 SV=1		0.407084	0.454274	-2.47859	1.15761	-2.47859	-2.47859	2.71373	-2.47859
A0A1D8PI15	sp|A0A1D8PI15|RS10A_CANAL Small ribosomal subunit protein eS10 OS=Candida albicans (strain SC5314 / ATCC MYA-2876) OX=237561 GN=RPS10 PE=1 SV=1		0.0887774	0.143601	0.426591	-1.04716	-1.16747	-1.33321	-0.669107	-1.35251
A0A1D8PSA3	tr|A0A1D8PSA3|A0A1D8PSA3_CANAL CAP-Gly domain-containing protein OS=Candida albicans (strain SC5314 / ATCC MYA-2876) OX=237561 GN=CAALFM_CR02690WA PE=3 SV=1		0.190084	0.0872683	-0.459894	0.495122	1.53123	2.72809	-4.38505	-4.38505
A0A1D8PGJ3	tr|A0A1D8PGJ3|A0A1D8PGJ3_CANAL Globin family profile domain-containing protein OS=Candida albicans (strain SC5314 / ATCC MYA-2876) OX=237561 GN=CAALFM_C202220CA PE=4 SV=1		0.407084	0.407084	0.41354	-0.994025	-0.994025	-0.994025	-0.994025	-0.994025
Q59SM8	tr|Q59SM8|Q59SM8_CANAL Trifunctional formate-tetrahydrofolate ligase/methenyltetrahydrofolate cyclohydrolase/methylenetetrahydrofolate dehydrogenase OS=Candida albicans (strain SC5314 / ATCC MYA-2876) OX=237561 GN=MIS11 PE=3 SV=1		0.13232	0.676537	-0.103845	0.142969	-1.69528	-1.26336	0.245275	-1.12033
Q5AAT0	sp|Q5AAT0|DXO_CANAL Decapping nuclease RAI1 OS=Candida albicans (strain SC5314 / ATCC MYA-2876) OX=237561 GN=RAI1 PE=1 SV=4		0.167594	0.332332	-8.64563	1.31977	1.01344	1.69178	2.33518	-8.64563
Q59SR6	sp|Q59SR6|IRS4_CANAL Increased rDNA silencing protein 4 OS=Candida albicans (strain SC5314 / ATCC MYA-2876) OX=237561 GN=IRS4 PE=3 SV=2		0.407084	0.407084	0.388986	-0.900258	-0.900258	-0.900258	-0.900258	-0.900258
A0A1D8PSV5	sp|A0A1D8PSV5|RS3_CANAL Small ribosomal subunit protein uS3 OS=Candida albicans (strain SC5314 / ATCC MYA-2876) OX=237561 GN=RPS3 PE=1 SV=1		0.407084	0.407084	0.379082	-0.86452	-0.86452	-0.86452	-0.86452	-0.86452
Q8NJN3	sp|Q8NJN3|ACS2_CANAL Acetyl-coenzyme A synthetase 2 OS=Candida albicans (strain SC5314 / ATCC MYA-2876) OX=237561 GN=ACS2 PE=1 SV=3		0.617689	0.957941	-5.55639	1.30342	0.967487	0.228421	1.04904	-5.55639
Q92210	sp|Q92210|PUR6_CANAL Phosphoribosylaminoimidazole carboxylase OS=Candida albicans (strain SC5314 / ATCC MYA-2876) OX=237561 GN=ADE2 PE=3 SV=2		0.129915	0.865954	-6.22436	1.3103	1.46866	0.884894	1.20964	-6.22436
Q5AJX0	tr|Q5AJX0|Q5AJX0_CANAL histidine--tRNA ligase OS=Candida albicans (strain SC5314 / ATCC MYA-2876) OX=237561 GN=HTS1 PE=3 SV=1		0.217537	0.16284	-0.0496112	0.0713576	-1.45944	-0.0770381	-0.273716	-0.832529
Q59PT0	sp|Q59PT0|VATB_CANAL V-type proton ATPase subunit B OS=Candida albicans (strain SC5314 / ATCC MYA-2876) OX=237561 GN=VMA2 PE=3 SV=1		0.0847035	0.976465	0.467854	-1.23303	-1.03458	-1.57974	-0.248056	0.233826
Q59KI0	sp|Q59KI0|UGP1_CANAL UTP--glucose-1-phosphate uridylyltransferase OS=Candida albicans (strain SC5314 / ATCC MYA-2876) OX=237561 GN=UGP1 PE=1 SV=2		0.0888724	0.788057	-6.98492	1.31508	2.84753	0.609782	1.33702	-6.98492
Q59T44	sp|Q59T44|RS8A_CANAL Small ribosomal subunit protein eS8 OS=Candida albicans (strain SC5314 / ATCC MYA-2876) OX=237561 GN=RPS8A PE=1 SV=1		0.530321	0.252621	-0.332604	0.388297	-0.637997	-0.0525942	-0.201273	-1.053
A0A1D8PKU0	tr|A0A1D8PKU0|A0A1D8PKU0_CANAL Uncharacterized protein OS=Candida albicans (strain SC5314 / ATCC MYA-2876) OX=237561 GN=CAALFM_C307570CA PE=4 SV=1		0.0631241	0.369109	0.134693	-0.229026	-0.820031	-0.583657	-0.357244	-0.177408
A0A1D8PU40	tr|A0A1D8PU40|A0A1D8PU40_CANAL E2 ubiquitin-conjugating enzyme OS=Candida albicans (strain SC5314 / ATCC MYA-2876) OX=237561 GN=UBC4 PE=3 SV=1		0.0792963	0.245044	0.100369	-0.165	-0.732573	-1.774	-0.0934582	0.663445
A0A1D8PPE6	tr|A0A1D8PPE6|A0A1D8PPE6_CANAL Fet99p OS=Candida albicans (strain SC5314 / ATCC MYA-2876) OX=237561 GN=FET99 PE=3 SV=1		0.830971	0.192054	0.0400187	-0.0621897	-0.2727	0.147812	-0.775225	-0.902409
A0A1D8PJ75	tr|A0A1D8PJ75|A0A1D8PJ75_CANAL Bzz1p OS=Candida albicans (strain SC5314 / ATCC MYA-2876) OX=237561 GN=BZZ1 PE=4 SV=1		0.3436	0.0683311	-0.226649	0.284602	-0.398793	-0.106771	-0.743069	-0.437021
Q5A0V9	tr|Q5A0V9|Q5A0V9_CANAL rRNA 2-O-methyltransferase fibrillarin OS=Candida albicans (strain SC5314 / ATCC MYA-2876) OX=237561 GN=NOP1 PE=3 SV=1		0.792521	0.435182	0.735599	-8.72278	0.0199738	0.320562	-1.57135	-0.448523
A0A1D8PU64	tr|A0A1D8PU64|A0A1D8PU64_CANAL rRNA methyltransferase 2, mitochondrial OS=Candida albicans (strain SC5314 / ATCC MYA-2876) OX=237561 GN=CAALFM_CR10260WA PE=3 SV=1		0.407084	0.415063	-1.43257	0.959246	-1.43257	-1.43257	2.77467	-1.43257
Q5AND4	tr|Q5AND4|Q5AND4_CANAL Rdi1p OS=Candida albicans (strain SC5314 / ATCC MYA-2876) OX=237561 GN=RDI1 PE=3 SV=1		0.584255	0.480853	0.73441	-7.82023	1.1846	-0.844416	-1.12758	-0.664008
A0A1D8PKD0	tr|A0A1D8PKD0|A0A1D8PKD0_CANAL RRM domain-containing protein OS=Candida albicans (strain SC5314 / ATCC MYA-2876) OX=237561 GN=CAALFM_C305880CA PE=4 SV=1		0.407084	0.407084	0.18228	-0.325563	-0.325563	-0.325563	-0.325563	-0.325563
A0A1D8PN45	tr|A0A1D8PN45|A0A1D8PN45_CANAL Dynamin-like GTPase OS=Candida albicans (strain SC5314 / ATCC MYA-2876) OX=237561 GN=VPS1 PE=3 SV=1		0.464037	0.79202	-0.777519	0.700392	-0.979915	-0.193355	-0.790131	0.757223
Q5AA23	tr|Q5AA23|Q5AA23_CANAL Prn4p OS=Candida albicans (strain SC5314 / ATCC MYA-2876) OX=237561 GN=PRN4 PE=3 SV=1		0.883763	0.19206	-4.7604	1.28963	-4.7604	1.15827	1.67231	0.761595
A0A1D8PDT3	sp|A0A1D8PDT3|RS14B_CANAL Small ribosomal subunit protein uS11 OS=Candida albicans (strain SC5314 / ATCC MYA-2876) OX=237561 GN=RPS14B PE=1 SV=1		0.141325	0.857734	-0.0913703	0.127044	-0.0807209	-0.963461	0.110794	-0.198547
Q5AFB3	tr|Q5AFB3|Q5AFB3_CANAL Tyrosine--tRNA ligase OS=Candida albicans (strain SC5314 / ATCC MYA-2876) OX=237561 GN=TYS1 PE=3 SV=1		0.800096	0.455729	-0.121017	0.164389	-0.198721	0.106599	-0.947076	0.117119
Q59QD6	sp|Q59QD6|EF1A2_CANAL Elongation factor 1-alpha 2 OS=Candida albicans (strain SC5314 / ATCC MYA-2876) OX=237561 GN=TEF2 PE=3 SV=2;sp|P0CY35|EF1A1_CANAL Elongation factor 1-alpha 1 OS=Candida albicans (strain SC5314 / ATCC MYA-2876) OX=237561 GN=TEF1 PE=3 S		0.173183	0.484297	0.122581	-0.20593	-0.102901	-0.408643	-0.176896	-0.0473057
Q59SU5	sp|Q59SU5|H2A1_CANAL Histone H2A.1 OS=Candida albicans (strain SC5314 / ATCC MYA-2876) OX=237561 GN=HTA1 PE=3 SV=3		0.0707606	0.243283	0.239711	-0.456274	-0.780626	-0.574561	0.883264	-0.124755
A0A1D8PDC6	tr|A0A1D8PDC6|A0A1D8PDC6_CANAL Bifunctional urea carboxylase/allophanate hydrolase OS=Candida albicans (strain SC5314 / ATCC MYA-2876) OX=237561 GN=DUR1:2 PE=4 SV=1		0.957835	0.642075	0.366584	-0.820985	0.411343	-0.499048	-0.44649	-0.0583129
Q9UW20	sp|Q9UW20|PIK1_CANAL Phosphatidylinositol 4-kinase PIK1alpha OS=Candida albicans (strain SC5314 / ATCC MYA-2876) OX=237561 GN=PIKALPHA PE=3 SV=1		0.844836	0.68768	-0.113445	0.155015	-0.0106336	-0.174761	-0.199235	-0.184352
A0A1D8PD21	tr|A0A1D8PD21|A0A1D8PD21_CANAL Uncharacterized protein OS=Candida albicans (strain SC5314 / ATCC MYA-2876) OX=237561 GN=CAALFM_C103450CA PE=4 SV=1		0.273324	0.115266	-5.48866	1.30252	2.57338	-5.48866	1.5743	0.863835
Q5A6R1	sp|Q5A6R1|RL15A_CANAL Large ribosomal subunit protein eL15 OS=Candida albicans (strain SC5314 / ATCC MYA-2876) OX=237561 GN=RPL15A PE=1 SV=1		0.627058	0.707726	-0.991404	0.803655	0.89475	-0.575004	-0.248504	-0.428876
A0A1D8PF68	tr|A0A1D8PF68|A0A1D8PF68_CANAL S-adenosylmethionine synthase OS=Candida albicans (strain SC5314 / ATCC MYA-2876) OX=237561 GN=SAM2 PE=3 SV=1		0.81371	0.959451	-0.234666	0.292991	0.19546	-0.461464	0.244928	-0.333526
Q59N42	tr|Q59N42|Q59N42_CANAL Serine/threonine-protein phosphatase OS=Candida albicans (strain SC5314 / ATCC MYA-2876) OX=237561 GN=GLC7 PE=3 SV=1		0.561446	0.586143	-0.519496	0.539607	0.229364	0.164974	0.0290986	-0.731613
A0A1D8PCW7	tr|A0A1D8PCW7|A0A1D8PCW7_CANAL Cdc73p OS=Candida albicans (strain SC5314 / ATCC MYA-2876) OX=237561 GN=CDC73 PE=3 SV=1		#DIV/0!	#DIV/0!	0	0	0	0	0	0
A0A1D8PDB0	tr|A0A1D8PDB0|A0A1D8PDB0_CANAL Proteasome regulatory particle lid subunit OS=Candida albicans (strain SC5314 / ATCC MYA-2876) OX=237561 GN=RPN13 PE=4 SV=1		#DIV/0!	#DIV/0!	0	0	0	0	0	0
A0A1D8PDI5	tr|A0A1D8PDI5|A0A1D8PDI5_CANAL Ubiquitin-binding protein OS=Candida albicans (strain SC5314 / ATCC MYA-2876) OX=237561 GN=CUE5 PE=4 SV=1		#DIV/0!	#DIV/0!	0	0	0	0	0	0
A0A1D8PFS0	tr|A0A1D8PFS0|A0A1D8PFS0_CANAL SNAP receptor OS=Candida albicans (strain SC5314 / ATCC MYA-2876) OX=237561 GN=CAALFM_C113690CA PE=4 SV=1		#DIV/0!	#DIV/0!	0	0	0	0	0	0
A0A1D8PFW9	tr|A0A1D8PFW9|A0A1D8PFW9_CANAL Sphingolipid transporter OS=Candida albicans (strain SC5314 / ATCC MYA-2876) OX=237561 GN=NCR1 PE=3 SV=1		#DIV/0!	#DIV/0!	0	0	0	0	0	0
A0A1D8PFY6	tr|A0A1D8PFY6|A0A1D8PFY6_CANAL Uncharacterized protein OS=Candida albicans (strain SC5314 / ATCC MYA-2876) OX=237561 GN=CAALFM_C114530WA PE=4 SV=1		#DIV/0!	#DIV/0!	0	0	0	0	0	0
A0A1D8PG90	tr|A0A1D8PG90|A0A1D8PG90_CANAL ESCRT-III subunit protein OS=Candida albicans (strain SC5314 / ATCC MYA-2876) OX=237561 GN=VPS24 PE=3 SV=1		#DIV/0!	#DIV/0!	0	0	0	0	0	0
A0A1D8PGL0	tr|A0A1D8PGL0|A0A1D8PGL0_CANAL TAFII55 protein conserved region domain-containing protein OS=Candida albicans (strain SC5314 / ATCC MYA-2876) OX=237561 GN=CAALFM_C202500WA PE=3 SV=1		#DIV/0!	#DIV/0!	0	0	0	0	0	0
A0A1D8PHC4	tr|A0A1D8PHC4|A0A1D8PHC4_CANAL PUM-HD domain-containing protein OS=Candida albicans (strain SC5314 / ATCC MYA-2876) OX=237561 GN=CAALFM_C205160CA PE=4 SV=1		#DIV/0!	#DIV/0!	0	0	0	0	0	0
A0A1D8PHI0	tr|A0A1D8PHI0|A0A1D8PHI0_CANAL Replication factor C subunit 1 OS=Candida albicans (strain SC5314 / ATCC MYA-2876) OX=237561 GN=RFC1 PE=3 SV=1		#DIV/0!	#DIV/0!	0	0	0	0	0	0
A0A1D8PJF3	tr|A0A1D8PJF3|A0A1D8PJF3_CANAL Kri1-like C-terminal domain-containing protein OS=Candida albicans (strain SC5314 / ATCC MYA-2876) OX=237561 GN=CAALFM_C302350WA PE=3 SV=1		#DIV/0!	#DIV/0!	0	0	0	0	0	0
A0A1D8PME3	tr|A0A1D8PME3|A0A1D8PME3_CANAL Cfl2p OS=Candida albicans (strain SC5314 / ATCC MYA-2876) OX=237561 GN=CFL2 PE=3 SV=1;sp|Q5A446|FRE1_CANAL Ferric/cupric reductase transmembrane component 1 OS=Candida albicans (strain SC5314 / ATCC MYA-2876) OX=237561 GN=CFL		#DIV/0!	#DIV/0!	0	0	0	0	0	0
A0A1D8PNZ6	tr|A0A1D8PNZ6|A0A1D8PNZ6_CANAL Uncharacterized protein OS=Candida albicans (strain SC5314 / ATCC MYA-2876) OX=237561 GN=CAALFM_C504540CA PE=4 SV=1		#DIV/0!	#DIV/0!	0	0	0	0	0	0
A0A1D8PPF9	tr|A0A1D8PPF9|A0A1D8PPF9_CANAL Exocyst complex component Sec8 OS=Candida albicans (strain SC5314 / ATCC MYA-2876) OX=237561 GN=SEC8 PE=3 SV=1		#DIV/0!	#DIV/0!	0	0	0	0	0	0
A0A1D8PPL7	tr|A0A1D8PPL7|A0A1D8PPL7_CANAL DH domain-containing protein OS=Candida albicans (strain SC5314 / ATCC MYA-2876) OX=237561 GN=CAALFM_C601450CA PE=4 SV=1		#DIV/0!	#DIV/0!	0	0	0	0	0	0
A0A1D8PT80	tr|A0A1D8PT80|A0A1D8PT80_CANAL Rab family GTPase OS=Candida albicans (strain SC5314 / ATCC MYA-2876) OX=237561 GN=CAALFM_CR06520CA PE=3 SV=1		#DIV/0!	#DIV/0!	0	0	0	0	0	0
A0A1D8PU10	tr|A0A1D8PU10|A0A1D8PU10_CANAL Nuo1p OS=Candida albicans (strain SC5314 / ATCC MYA-2876) OX=237561 GN=NUO1 PE=4 SV=1		#DIV/0!	#DIV/0!	0	0	0	0	0	0
O59923	sp|O59923|SIR2_CANAL NAD-dependent histone deacetylase SIR2 OS=Candida albicans (strain SC5314 / ATCC MYA-2876) OX=237561 GN=SIR2 PE=1 SV=2		#DIV/0!	#DIV/0!	0	0	0	0	0	0
O74161	sp|O74161|CHS5_CANAL Chitin biosynthesis protein CHS5 OS=Candida albicans (strain SC5314 / ATCC MYA-2876) OX=237561 GN=CHS5 PE=3 SV=2		#DIV/0!	#DIV/0!	0	0	0	0	0	0
P83779	sp|P83779|PDC1_CANAL Pyruvate decarboxylase OS=Candida albicans (strain SC5314 / ATCC MYA-2876) OX=237561 GN=PDC11 PE=1 SV=2		#DIV/0!	#DIV/0!	0	0	0	0	0	0
Q59KX3	tr|Q59KX3|Q59KX3_CANAL Ecm22p OS=Candida albicans (strain SC5314 / ATCC MYA-2876) OX=237561 GN=ECM22 PE=4 SV=1		#DIV/0!	#DIV/0!	0	0	0	0	0	0
Q59W44	sp|Q59W44|TIM50_CANAL Mitochondrial import inner membrane translocase subunit TIM50 OS=Candida albicans (strain SC5314 / ATCC MYA-2876) OX=237561 GN=TIM50 PE=3 SV=1		#DIV/0!	#DIV/0!	0	0	0	0	0	0
Q59ZE0	tr|Q59ZE0|Q59ZE0_CANAL ATP synthase subunit 4 OS=Candida albicans (strain SC5314 / ATCC MYA-2876) OX=237561 GN=ATP4 PE=3 SV=1		#DIV/0!	#DIV/0!	0	0	0	0	0	0
Q59TC4	tr|Q59TC4|Q59TC4_CANAL homocitrate synthase OS=Candida albicans (strain SC5314 / ATCC MYA-2876) OX=237561 GN=LYS22 PE=3 SV=1;tr|Q59VG1|Q59VG1_CANAL homocitrate synthase OS=Candida albicans (strain SC5314 / ATCC MYA-2876) OX=237561 GN=LYS21 PE=3 SV=1		0.601522	0.678797	0.0209547	-0.032014	-0.071522	-0.0584455	-0.000409915	0.130407
Q9URB4	sp|Q9URB4|ALF_CANAL Fructose-bisphosphate aldolase OS=Candida albicans (strain SC5314 / ATCC MYA-2876) OX=237561 GN=FBA1 PE=1 SV=2		0.783088	0.732804	-0.229996	0.288115	-0.017496	-0.0917393	-0.0129398	0.142153
Q5A0J6	tr|Q5A0J6|Q5A0J6_CANAL Bifunctional glycerol-3-phosphate/glycerone-phosphate O-acyltransferase OS=Candida albicans (strain SC5314 / ATCC MYA-2876) OX=237561 GN=SCT2 PE=4 SV=1		0.76127	0.889077	-0.0574034	0.0820373	0.0359871	0.342729	-0.296281	0.0224401
O94038	sp|O94038|ADH2_CANAL Alcohol dehydrogenase 2 OS=Candida albicans (strain SC5314 / ATCC MYA-2876) OX=237561 GN=ADH2 PE=3 SV=1		0.735238	0.835353	0.331839	-0.708218	0.44852	-0.262796	0.0125721	0.132867
A0A1D8PQT8	tr|A0A1D8PQT8|A0A1D8PQT8_CANAL Myb-like domain-containing protein OS=Candida albicans (strain SC5314 / ATCC MYA-2876) OX=237561 GN=CAALFM_C701400CA PE=4 SV=1		0.310305	0.407084	-1.61447	1.00728	5.27733	-1.61447	-1.61447	-1.61447
A0A1D8PFS4	tr|A0A1D8PFS4|A0A1D8PFS4_CANAL 6-phosphogluconate dehydrogenase, decarboxylating OS=Candida albicans (strain SC5314 / ATCC MYA-2876) OX=237561 GN=GND1 PE=3 SV=1		0.891161	0.605051	-0.328114	0.384198	0.359553	-0.283214	0.485237	-0.0675555
Q5AG89	tr|Q5AG89|Q5AG89_CANAL Thioredoxin reductase OS=Candida albicans (strain SC5314 / ATCC MYA-2876) OX=237561 GN=TRR1 PE=3 SV=1		0.9187	0.158716	0.21666	-0.40175	0.112043	-0.179064	0.400857	0.251165
P83780	sp|P83780|G6PI_CANAL Glucose-6-phosphate isomerase OS=Candida albicans (strain SC5314 / ATCC MYA-2876) OX=237561 GN=PGI1 PE=1 SV=2		0.489066	0.768531	0.37122	-0.836936	0.979209	-0.378459	-0.302707	0.546868
A0A1D8PK90	tr|A0A1D8PK90|A0A1D8PK90_CANAL DUF1765-domain-containing protein OS=Candida albicans (strain SC5314 / ATCC MYA-2876) OX=237561 GN=CAALFM_C305320WA PE=4 SV=1		#DIV/0!	0.292352	0	0	0	0	0.85749	0
A0A1D8PK40	sp|A0A1D8PK40|RL19A_CANAL Large ribosomal subunit protein eL19 OS=Candida albicans (strain SC5314 / ATCC MYA-2876) OX=237561 GN=RPL19A PE=1 SV=1		0.26336	0.78444	-0.427432	0.469494	0.471659	0.203993	-0.0735396	0.309895
Q5AG71	sp|Q5AG71|HSL1_CANAL Serine/threonine-protein kinase HSL1 OS=Candida albicans (strain SC5314 / ATCC MYA-2876) OX=237561 GN=HSL1 PE=1 SV=2		0.838458	0.115148	0.0255733	-0.0392306	0.615617	-1.68671	1.45346	0.669286
P82612	sp|P82612|PMGY_CANAL Phosphoglycerate mutase OS=Candida albicans (strain SC5314 / ATCC MYA-2876) OX=237561 GN=GPM1 PE=1 SV=3		0.737372	0.642562	0.366279	-0.819943	0.255467	0.206712	0.275509	0.347599
Q59P43	tr|Q59P43|Q59P43_CANAL GTP-binding nuclear protein OS=Candida albicans (strain SC5314 / ATCC MYA-2876) OX=237561 GN=GSP1 PE=3 SV=1		0.295255	0.388517	-0.451732	0.488775	0.371048	0.245198	0.52929	-0.0124176
A0A1D8PCZ8	tr|A0A1D8PCZ8|A0A1D8PCZ8_CANAL Arrestin C-terminal-like domain-containing protein OS=Candida albicans (strain SC5314 / ATCC MYA-2876) OX=237561 GN=CAALFM_C103400WA PE=3 SV=1		#DIV/0!	0.292352	0	0	0	0	0	1.37934
P87206	sp|P87206|IF4A_CANAL ATP-dependent RNA helicase eIF4A OS=Candida albicans (strain SC5314 / ATCC MYA-2876) OX=237561 GN=TIF1 PE=3 SV=1		0.626736	0.23004	-0.562749	0.569961	0.466094	-0.0661261	0.43282	0.566884
A0A1D8PPE0	sp|A0A1D8PPE0|RS13_CANAL Small ribosomal subunit protein uS15 OS=Candida albicans (strain SC5314 / ATCC MYA-2876) OX=237561 GN=RPS13 PE=1 SV=1		0.527019	0.365881	-0.360999	0.413661	0.34762	0.469074	1.19541	-0.513592
Q59ZZ8	tr|Q59ZZ8|Q59ZZ8_CANAL Uncharacterized protein OS=Candida albicans (strain SC5314 / ATCC MYA-2876) OX=237561 GN=CAALFM_CR03470WA PE=4 SV=1		0.75008	0.601034	-5.1311	1.29701	0.0713222	0.552882	0.308472	0.587677
Q59NQ5	tr|Q59NQ5|Q59NQ5_CANAL Glutathione reductase OS=Candida albicans (strain SC5314 / ATCC MYA-2876) OX=237561 GN=GLR1 PE=3 SV=1		0.463976	0.246085	-0.184738	0.239137	0.694905	-0.119614	0.331971	0.618254
A0A1D8PLW1	tr|A0A1D8PLW1|A0A1D8PLW1_CANAL Spindle pole body component OS=Candida albicans (strain SC5314 / ATCC MYA-2876) OX=237561 GN=CAALFM_C403760WA PE=4 SV=1		0.292352	#DIV/0!	0	0	1.52582	0	0	0
Q59ZI1	tr|Q59ZI1|Q59ZI1_CANAL Fre9p OS=Candida albicans (strain SC5314 / ATCC MYA-2876) OX=237561 GN=FRE9 PE=3 SV=1		0.976633	0.369092	-0.413727	0.458358	-0.303579	0.217465	0.587021	1.05645
Q59YC4	tr|Q59YC4|Q59YC4_CANAL CCT-beta OS=Candida albicans (strain SC5314 / ATCC MYA-2876) OX=237561 GN=CCT2 PE=3 SV=1		0.292352	#DIV/0!	0	0	0	1.78374	0	0
A0A1D8PFH7	tr|A0A1D8PFH7|A0A1D8PFH7_CANAL Uncharacterized protein OS=Candida albicans (strain SC5314 / ATCC MYA-2876) OX=237561 GN=CAALFM_C112750CA PE=4 SV=1		0.292352	#DIV/0!	0	0	0	1.88824	0	0
Q5ALV6	sp|Q5ALV6|RS26A_CANAL Small ribosomal subunit protein eS26 OS=Candida albicans (strain SC5314 / ATCC MYA-2876) OX=237561 GN=RPS26A PE=1 SV=1		0.0538014	0.605907	-0.645309	0.623835	0.848735	0.727692	0.340116	0.0741793
A0A1D8PS38	tr|A0A1D8PS38|A0A1D8PS38_CANAL H(+)-transporting V1 sector ATPase subunit E OS=Candida albicans (strain SC5314 / ATCC MYA-2876) OX=237561 GN=VMA4 PE=3 SV=1		0.381002	0.197249	0.122563	-0.205897	0.720016	0.132868	0.693439	0.499139
A0A1D8PP34	tr|A0A1D8PP34|A0A1D8PP34_CANAL Ppr1p OS=Candida albicans (strain SC5314 / ATCC MYA-2876) OX=237561 GN=PPR1 PE=4 SV=1		0.292352	#DIV/0!	0	0	0	2.07861	0	0
Q5A441	tr|Q5A441|Q5A441_CANAL J domain-containing protein OS=Candida albicans (strain SC5314 / ATCC MYA-2876) OX=237561 GN=CAALFM_C405810WA PE=4 SV=1		0.0932046	0.407084	0.547455	-1.7002	-1.7002	7.41493	-1.7002	-1.7002
A0A1D8PND9	tr|A0A1D8PND9|A0A1D8PND9_CANAL Coatomer subunit delta OS=Candida albicans (strain SC5314 / ATCC MYA-2876) OX=237561 GN=RET2 PE=3 SV=1		0.342045	0.663167	-6.39988	1.31164	0.777194	0.774423	0.456915	0.333531
Q5A6S2	tr|Q5A6S2|Q5A6S2_CANAL Proteasome regulatory particle base subunit OS=Candida albicans (strain SC5314 / ATCC MYA-2876) OX=237561 GN=RPT4 PE=3 SV=1		#DIV/0!	0.292352	0	0	0	0	0	2.57394
A0A1D8PK65	tr|A0A1D8PK65|A0A1D8PK65_CANAL Fatty acid synthase subunit alpha OS=Candida albicans (strain SC5314 / ATCC MYA-2876) OX=237561 GN=FAS2 PE=3 SV=1		0.194952	0.603191	-8.81391	1.32	1.20642	0.821718	1.08776	-0.47102
A0A1D8PH42	tr|A0A1D8PH42|A0A1D8PH42_CANAL Branched-chain-amino-acid aminotransferase OS=Candida albicans (strain SC5314 / ATCC MYA-2876) OX=237561 GN=BAT21 PE=3 SV=1		0.190599	0.550888	-9.5792	1.3208	0.86177	1.15525	1.21842	-0.442639
A0A1D8PQR5	tr|A0A1D8PQR5|A0A1D8PQR5_CANAL Yox1p OS=Candida albicans (strain SC5314 / ATCC MYA-2876) OX=237561 GN=YOX1 PE=4 SV=1		0.494005	0.140899	-0.884619	0.754934	0.651442	0.565488	0.743164	0.922401
Q59QB8	tr|Q59QB8|Q59QB8_CANAL Gcf1p OS=Candida albicans (strain SC5314 / ATCC MYA-2876) OX=237561 GN=GCF1 PE=4 SV=1		0.0981068	#DIV/0!	0	0	3.02919	0	0	0
Q5A017	tr|Q5A017|Q5A017_CANAL Transaldolase OS=Candida albicans (strain SC5314 / ATCC MYA-2876) OX=237561 GN=TAL1 PE=3 SV=1		0.334497	0.230815	-7.36212	1.31666	1.70469	-0.369049	1.23176	0.678225
Q5ACV9	sp|Q5ACV9|SOD6_CANAL Cell surface superoxide dismutase [Cu-Zn] 6 OS=Candida albicans (strain SC5314 / ATCC MYA-2876) OX=237561 GN=SOD6 PE=1 SV=2		#DIV/0!	0.292352	0	0	0	0	3.25053	0
A0A1D8PGF8	tr|A0A1D8PGF8|A0A1D8PGF8_CANAL Msb2p OS=Candida albicans (strain SC5314 / ATCC MYA-2876) OX=237561 GN=MSB2 PE=4 SV=1		0.127118	0.61234	-0.303669	0.361449	0.90531	1.48149	0.506259	0.598946
Q59M56	sp|Q59M56|SRR1_CANAL Stress response regulator protein 1 OS=Candida albicans (strain SC5314 / ATCC MYA-2876) OX=237561 GN=SRR1 PE=3 SV=2		0.292352	#DIV/0!	0	0	0	3.51393	0	0
A0A1D8PUD2	tr|A0A1D8PUD2|A0A1D8PUD2_CANAL ATP synthase subunit delta, mitochondrial OS=Candida albicans (strain SC5314 / ATCC MYA-2876) OX=237561 GN=ATP16 PE=3 SV=1		0.292352	#DIV/0!	0	0	0	3.79216	0	0
P79023	sp|P79023|AROG_CANAL Phospho-2-dehydro-3-deoxyheptonate aldolase, tyrosine-inhibited OS=Candida albicans (strain SC5314 / ATCC MYA-2876) OX=237561 GN=ARO4 PE=3 SV=1		0.48987	0.0747948	-6.68192	1.31347	0.993981	0.308394	1.22838	1.38032
A0A1D8PRZ2	tr|A0A1D8PRZ2|A0A1D8PRZ2_CANAL STAS domain-containing protein OS=Candida albicans (strain SC5314 / ATCC MYA-2876) OX=237561 GN=CAALFM_CR01320CA PE=4 SV=1		0.292352	#DIV/0!	0	0	0	4.00634	0	0
Q92410	sp|Q92410|TPS1_CANAL Alpha,alpha-trehalose-phosphate synthase [UDP-forming] OS=Candida albicans (strain SC5314 / ATCC MYA-2876) OX=237561 GN=TPS1 PE=1 SV=1		0.346001	0.0818369	-8.8043	1.31999	1.33194	0.132384	1.17159	1.44176
A0A1D8PT82	tr|A0A1D8PT82|A0A1D8PT82_CANAL glutathione transferase OS=Candida albicans (strain SC5314 / ATCC MYA-2876) OX=237561 GN=GST3 PE=3 SV=1		0.092168	0.29941	-7.09577	1.31559	1.51353	1.00605	1.10644	0.546848
Q5A853	tr|Q5A853|Q5A853_CANAL M-phase phosphoprotein 6 OS=Candida albicans (strain SC5314 / ATCC MYA-2876) OX=237561 GN=CAALFM_CR00810WA PE=4 SV=1		#DIV/0!	0.292352	0	0	0	0	4.1856	0
A0A1D8PSX4	tr|A0A1D8PSX4|A0A1D8PSX4_CANAL F-box domain-containing protein OS=Candida albicans (strain SC5314 / ATCC MYA-2876) OX=237561 GN=CAALFM_CR04860CA PE=4 SV=1		0.292352	0.292352	0	0	0	2.93357	1.32711	0
A0A1D8PCH1	tr|A0A1D8PCH1|A0A1D8PCH1_CANAL Uncharacterized protein OS=Candida albicans (strain SC5314 / ATCC MYA-2876) OX=237561 GN=CAALFM_C101460WA PE=4 SV=1		#DIV/0!	0.0965657	0	0	0	0	0	4.3407
Q59WD3	sp|Q59WD3|GPX3_CANAL Glutathione peroxidase-like peroxiredoxin GPX3 OS=Candida albicans (strain SC5314 / ATCC MYA-2876) OX=237561 GN=GPX3 PE=3 SV=1		0.292352	#DIV/0!	0	0	0	4.49335	0	0
A0A1D8PCF7	tr|A0A1D8PCF7|A0A1D8PCF7_CANAL Maintenance of telomere capping protein 4 OS=Candida albicans (strain SC5314 / ATCC MYA-2876) OX=237561 GN=CAALFM_C101290CA PE=4 SV=1		#DIV/0!	0.0937489	0	0	0	0	4.51221	0
A0A1D8PT68	tr|A0A1D8PT68|A0A1D8PT68_CANAL Uncharacterized protein OS=Candida albicans (strain SC5314 / ATCC MYA-2876) OX=237561 GN=CAALFM_CR06290CA PE=4 SV=1		0.292352	#DIV/0!	0	0	0	4.53595	0	0
A0A1D8PTW6	sp|A0A1D8PTW6|ERG13_CANAL Hydroxymethylglutaryl-CoA synthase OS=Candida albicans (strain SC5314 / ATCC MYA-2876) OX=237561 GN=ERG13 PE=1 SV=1		0.120634	0.341354	-7.20725	1.31606	2.02549	0.916269	1.41858	0.229046
Q5A4Q1	sp|Q5A4Q1|KAD2_CANAL Adenylate kinase OS=Candida albicans (strain SC5314 / ATCC MYA-2876) OX=237561 GN=ADK1 PE=3 SV=2		#DIV/0!	0.292352	0	0	0	0	4.64068	0
Q5A6L0	tr|Q5A6L0|Q5A6L0_CANAL Ribonuclease P protein subunit OS=Candida albicans (strain SC5314 / ATCC MYA-2876) OX=237561 GN=RPR2 PE=3 SV=1		#DIV/0!	0.292352	0	0	0	0	0	4.66135
Q5A1M1	tr|Q5A1M1|Q5A1M1_CANAL Tfs1p OS=Candida albicans (strain SC5314 / ATCC MYA-2876) OX=237561 GN=TFS1 PE=3 SV=1		0.0664393	0.325682	-8.32802	1.31923	2.04878	1.04186	0.952135	0.656117
A0A1D8PJ76	tr|A0A1D8PJ76|A0A1D8PJ76_CANAL C3H1-type domain-containing protein OS=Candida albicans (strain SC5314 / ATCC MYA-2876) OX=237561 GN=CAALFM_C301520CA PE=4 SV=1		#DIV/0!	0.0892965	0	0	0	0	4.70316	0
Q5A2K0	sp|Q5A2K0|NST1_CANAL Stress response protein NST1 OS=Candida albicans (strain SC5314 / ATCC MYA-2876) OX=237561 GN=NST1 PE=3 SV=2		0.292352	#DIV/0!	0	0	0	4.79233	0	0
Q5A4N5	sp|Q5A4N5|RAD18_CANAL Postreplication repair E3 ubiquitin-protein ligase RAD18 OS=Candida albicans (strain SC5314 / ATCC MYA-2876) OX=237561 GN=RAD18 PE=3 SV=2		0.186117	0.413067	-9.32462	1.32058	1.21666	1.75846	1.86706	0.413758
Q5AI24	tr|Q5AI24|Q5AI24_CANAL 3-hydroxyisobutyryl-CoA hydrolase OS=Candida albicans (strain SC5314 / ATCC MYA-2876) OX=237561 GN=EHD3 PE=4 SV=1		0.107608	#DIV/0!	0	0	5.42319	0	0	0
Q5A5N6	sp|Q5A5N6|ALG14_CANAL UDP-N-acetylglucosamine transferase subunit ALG14 OS=Candida albicans (strain SC5314 / ATCC MYA-2876) OX=237561 GN=ALG14 PE=3 SV=1		0.230294	#DIV/0!	0	0	4.13655	1.31605	0	0
A0A1D8PMM2	tr|A0A1D8PMM2|A0A1D8PMM2_CANAL GYF domain-containing protein OS=Candida albicans (strain SC5314 / ATCC MYA-2876) OX=237561 GN=CAALFM_C406680CA PE=4 SV=1		0.292352	#DIV/0!	0	0	0	5.4982	0	0
A0A1D8PP59	sp|A0A1D8PP59|QCR1_CANAL Cytochrome b-c1 complex reductase subunit, mitochondrial OS=Candida albicans (strain SC5314 / ATCC MYA-2876) OX=237561 GN=COR1 PE=1 SV=1		0.281637	0.0565652	-8.56489	1.31964	1.70463	-0.00340732	2.60921	1.35167
A0A1D8PHX3	tr|A0A1D8PHX3|A0A1D8PHX3_CANAL Serine/threonine-protein kinase TOR OS=Candida albicans (strain SC5314 / ATCC MYA-2876) OX=237561 GN=TOR1 PE=3 SV=1		0.0551977	0.411844	-1.16044	0.871006	1.04162	2.7585	2.16973	-0.171808
A0A1D8PEE1	tr|A0A1D8PEE1|A0A1D8PEE1_CANAL Uncharacterized protein OS=Candida albicans (strain SC5314 / ATCC MYA-2876) OX=237561 GN=CAALFM_C108700WA PE=4 SV=1		#DIV/0!	0.292352	0	0	0	0	0	5.80469
Q5AF55	tr|Q5AF55|Q5AF55_CANAL Zcf15p OS=Candida albicans (strain SC5314 / ATCC MYA-2876) OX=237561 GN=ZCF15 PE=4 SV=1		#DIV/0!	0.0898726	0	0	0	0	5.81412	0
A0A1D8PNP3	sp|A0A1D8PNP3|GAP6_CANAL Amino-acid permease GAP6 OS=Candida albicans (strain SC5314 / ATCC MYA-2876) OX=237561 GN=GAP6 PE=2 SV=1		#DIV/0!	0.0898835	0	0	0	0	5.98641	0
A0A1D8PRW9	tr|A0A1D8PRW9|A0A1D8PRW9_CANAL Boi2p OS=Candida albicans (strain SC5314 / ATCC MYA-2876) OX=237561 GN=BOI2 PE=4 SV=1		0.292352	#DIV/0!	0	0	0	6.10601	0	0
A0A1D8PSH7	tr|A0A1D8PSH7|A0A1D8PSH7_CANAL protein-tyrosine-phosphatase OS=Candida albicans (strain SC5314 / ATCC MYA-2876) OX=237561 GN=YVH1 PE=3 SV=1		#DIV/0!	0.0896102	0	0	0	0	6.1335	0
Q59VZ3	tr|Q59VZ3|Q59VZ3_CANAL Set6p OS=Candida albicans (strain SC5314 / ATCC MYA-2876) OX=237561 GN=SET6 PE=4 SV=1		#DIV/0!	0.101928	0	0	0	0	6.38094	0
A0A1D8PGT3	tr|A0A1D8PGT3|A0A1D8PGT3_CANAL HECT-type E3 ubiquitin transferase OS=Candida albicans (strain SC5314 / ATCC MYA-2876) OX=237561 GN=TOM1 PE=3 SV=1		0.0770966	0.213896	-3.61469	1.24948	1.89753	2.22157	0.995888	1.41494
Q59PL9	sp|Q59PL9|EIF3A_CANAL Eukaryotic translation initiation factor 3 subunit A OS=Candida albicans (strain SC5314 / ATCC MYA-2876) OX=237561 GN=RPG1A PE=3 SV=2		#DIV/0!	0.252012	0	0	0	0	0	6.68694
A0A1D8PMH8	tr|A0A1D8PMH8|A0A1D8PMH8_CANAL Glutamate dehydrogenase OS=Candida albicans (strain SC5314 / ATCC MYA-2876) OX=237561 GN=GDH3 PE=1 SV=1		0.147494	0.317319	-7.45801	1.317	2.10509	1.74734	2.22916	0.81951
Q5AFA8	tr|Q5AFA8|Q5AFA8_CANAL Abp1p OS=Candida albicans (strain SC5314 / ATCC MYA-2876) OX=237561 GN=ABP1 PE=4 SV=1		0.292352	#DIV/0!	0	0	6.96384	0	0	0
O42766	sp|O42766|1433_CANAL 14-3-3 protein homolog OS=Candida albicans (strain SC5314 / ATCC MYA-2876) OX=237561 GN=BMH1 PE=3 SV=2		0.164318	#DIV/0!	0	0	4.44537	2.72767	0	0
A0A1D8PTL2	tr|A0A1D8PTL2|A0A1D8PTL2_CANAL Mitochondrial 37S ribosomal protein RSM19 OS=Candida albicans (strain SC5314 / ATCC MYA-2876) OX=237561 GN=CAALFM_CR07760WA PE=3 SV=1		#DIV/0!	0.292352	0	0	0	0	0	7.18269
A0A1D8PLA3	tr|A0A1D8PLA3|A0A1D8PLA3_CANAL rRNA-processing protein OS=Candida albicans (strain SC5314 / ATCC MYA-2876) OX=237561 GN=PWP1 PE=4 SV=1		0.09131	#DIV/0!	0	0	7.19817	0	0	0
A0A1D8PR80	tr|A0A1D8PR80|A0A1D8PR80_CANAL Ran guanyl-nucleotide exchange factor OS=Candida albicans (strain SC5314 / ATCC MYA-2876) OX=237561 GN=CAALFM_C702780WA PE=4 SV=1		0.101457	#DIV/0!	0	0	0	7.60327	0	0
A0A1D8PDC9	tr|A0A1D8PDC9|A0A1D8PDC9_CANAL Probable vacuolar protein sorting-associated protein 16 homolog OS=Candida albicans (strain SC5314 / ATCC MYA-2876) OX=237561 GN=VPS16 PE=3 SV=1		0.292352	#DIV/0!	0	0	7.62095	0	0	0
A0A1D8PCV0	tr|A0A1D8PCV0|A0A1D8PCV0_CANAL threonine--tRNA ligase OS=Candida albicans (strain SC5314 / ATCC MYA-2876) OX=237561 GN=MST1 PE=3 SV=1		#DIV/0!	0.292352	0	0	0	0	0	7.6477
A0A1D8PDN5	tr|A0A1D8PDN5|A0A1D8PDN5_CANAL Uncharacterized protein OS=Candida albicans (strain SC5314 / ATCC MYA-2876) OX=237561 GN=CAALFM_C105900WA PE=4 SV=1		0.184895	0.0712509	-0.500262	0.5256	3.6391	2.26081	1.24371	0.844895
A0A1D8PTH2	tr|A0A1D8PTH2|A0A1D8PTH2_CANAL Sec39 domain-containing protein OS=Candida albicans (strain SC5314 / ATCC MYA-2876) OX=237561 GN=CAALFM_CR07350WA PE=4 SV=1		0.292352	#DIV/0!	0	0	0	8.57554	0	0
Q5AJ93	sp|Q5AJ93|RS7A_CANAL Small ribosomal subunit protein eS7 OS=Candida albicans (strain SC5314 / ATCC MYA-2876) OX=237561 GN=RPS7A PE=1 SV=1		0.0892621	#DIV/0!	0	0	0	8.94007	0	0
Q59S57	tr|Q59S57|Q59S57_CANAL Phosphatidylglycerol phospholipase OS=Candida albicans (strain SC5314 / ATCC MYA-2876) OX=237561 GN=CAALFM_C602420WA PE=3 SV=1		#DIV/0!	0.0901762	0	0	0	0	8.94193	0
A0A1D8PF22	tr|A0A1D8PF22|A0A1D8PF22_CANAL Dolichyl-diphosphooligosaccharide--protein glycosyltransferase subunit WBP1 OS=Candida albicans (strain SC5314 / ATCC MYA-2876) OX=237561 GN=WBP1 PE=3 SV=1		#DIV/0!	0.135105	0	0	0	0	0	9.29741
Q5AMD9	tr|Q5AMD9|Q5AMD9_CANAL Calcineurin-like phosphoesterase domain-containing protein OS=Candida albicans (strain SC5314 / ATCC MYA-2876) OX=237561 GN=CAALFM_C400850CA PE=4 SV=1		0.164951	0.0778531	-3.56828	1.24704	3.19951	2.32067	1.87417	2.21177
A0A1D8PCC3	tr|A0A1D8PCC3|A0A1D8PCC3_CANAL Transcriptional regulator OS=Candida albicans (strain SC5314 / ATCC MYA-2876) OX=237561 GN=SIN3 PE=4 SV=1		0.128063	#DIV/0!	0	0	5.4044	4.23407	0	0
Q5A0Z9	tr|Q5A0Z9|Q5A0Z9_CANAL Pyruvate dehydrogenase E1 component subunit alpha OS=Candida albicans (strain SC5314 / ATCC MYA-2876) OX=237561 GN=PDA1 PE=4 SV=1		0.183713	#DIV/0!	0	0	5.91843	3.8308	0	0
A0A1D8PRS1	tr|A0A1D8PRS1|A0A1D8PRS1_CANAL Uncharacterized protein OS=Candida albicans (strain SC5314 / ATCC MYA-2876) OX=237561 GN=CAALFM_CR00690CA PE=4 SV=1		0.292352	#DIV/0!	0	0	0	10.9985	0	0
A0A1D8PDX5	tr|A0A1D8PDX5|A0A1D8PDX5_CANAL Isoleucine biosynthesis protein OS=Candida albicans (strain SC5314 / ATCC MYA-2876) OX=237561 GN=MMD1 PE=3 SV=1		0.147099	0.0935352	0	0	4.95621	3.48446	0	2.70111
Q5AH76	tr|Q5AH76|Q5AH76_CANAL C2 NT-type domain-containing protein OS=Candida albicans (strain SC5314 / ATCC MYA-2876) OX=237561 GN=CAALFM_C702530CA PE=4 SV=1		0.292352	#DIV/0!	0	0	11.3411	0	0	0
A0A1D8PK61	sp|A0A1D8PK61|RS19A_CANAL Small ribosomal subunit protein eS19 OS=Candida albicans (strain SC5314 / ATCC MYA-2876) OX=237561 GN=RPS19A PE=1 SV=1		0.0910032	#DIV/0!	0	0	11.4121	0	0	0
A0A1D8PQ34	tr|A0A1D8PQ34|A0A1D8PQ34_CANAL Mdl2p OS=Candida albicans (strain SC5314 / ATCC MYA-2876) OX=237561 GN=MDL2 PE=4 SV=1		#DIV/0!	0.0866298	0	0	0	0	4.16175	8.02553
A0A1D8PPV3	tr|A0A1D8PPV3|A0A1D8PPV3_CANAL Uncharacterized protein OS=Candida albicans (strain SC5314 / ATCC MYA-2876) OX=237561 GN=CAALFM_C602280WA PE=4 SV=1		#DIV/0!	0.292352	0	0	0	0	0	12.263
A0A1D8PHY1	tr|A0A1D8PHY1|A0A1D8PHY1_CANAL Meiotic recombination directing protein OS=Candida albicans (strain SC5314 / ATCC MYA-2876) OX=237561 GN=MSC7 PE=3 SV=1		#DIV/0!	0.166384	0	0	0	0	7.36234	5.54179
Q59R98	tr|Q59R98|Q59R98_CANAL RING-type E3 ubiquitin transferase OS=Candida albicans (strain SC5314 / ATCC MYA-2876) OX=237561 GN=CAALFM_C405250WA PE=4 SV=1		0.113772	0.0943241	0	0	0	7.04023	6.51494	0
A0A1D8PS60	tr|A0A1D8PS60|A0A1D8PS60_CANAL VPS9 domain-containing protein OS=Candida albicans (strain SC5314 / ATCC MYA-2876) OX=237561 GN=CAALFM_CR02300CA PE=4 SV=1		0.090987	#DIV/0!	0	0	7.16884	6.93125	0	0
A0A1D8PT33	tr|A0A1D8PT33|A0A1D8PT33_CANAL Inositol phosphosphingolipid phospholipase OS=Candida albicans (strain SC5314 / ATCC MYA-2876) OX=237561 GN=ISC1 PE=4 SV=1		0.0905394	#DIV/0!	0	0	7.031	7.23613	0	0
Q5AKX1	tr|Q5AKX1|Q5AKX1_CANAL Glycine cleavage system H protein OS=Candida albicans (strain SC5314 / ATCC MYA-2876) OX=237561 GN=GCV3 PE=3 SV=1		0.0673685	#DIV/0!	0	0	8.27123	7.5665	0	0
Q5A9D9	tr|Q5A9D9|Q5A9D9_CANAL Homoisocitrate dehydrogenase OS=Candida albicans (strain SC5314 / ATCC MYA-2876) OX=237561 GN=LYS12 PE=3 SV=1		0.0979469	0.0973506	0	0	0	8.18843	7.72676	0
A0A1D8PK43	sp|A0A1D8PK43|RL18_CANAL Large ribosomal subunit protein eL18 OS=Candida albicans (strain SC5314 / ATCC MYA-2876) OX=237561 GN=RPL18 PE=1 SV=1		0.113855	0.136145	0	0	6.73843	5.8198	0	5.14134
A0A1D8PME8	tr|A0A1D8PME8|A0A1D8PME8_CANAL Transport protein particle complex II subunit OS=Candida albicans (strain SC5314 / ATCC MYA-2876) OX=237561 GN=CAALFM_C405790WA PE=4 SV=1		0.292352	0.292352	0	0	0	12.9066	0	4.79831
Q59R28	sp|Q59R28|MNN26_CANAL Alpha-1,2-mannosyltransferase MNN26 OS=Candida albicans (strain SC5314 / ATCC MYA-2876) OX=237561 GN=MNN26 PE=3 SV=1		0.0902774	#DIV/0!	0	0	9.54223	9.35821	0	0
P46598	sp|P46598|HSP90_CANAL Heat shock protein 90 homolog OS=Candida albicans (strain SC5314 / ATCC MYA-2876) OX=237561 GN=HSP90 PE=1 SV=1		0.0439257	0.667924	-0.0528319	0.0757883	0.646031	0.511936	0.489457	-0.207037	Dectin-Fc
Q59VP1	sp|Q59VP1|H2B2_CANAL Histone H2B.2 OS=Candida albicans (strain SC5314 / ATCC MYA-2876) OX=237561 GN=HTB2 PE=3 SV=3;sp|P48989|H2B1_CANAL Histone H2B.1 OS=Candida albicans (strain SC5314 / ATCC MYA-2876) OX=237561 GN=HTB1 PE=3 SV=3		0.0403237	0.283405	0.0948072	-0.155026	0.606492	0.582474	-0.0326312	-0.964848	Dectin-Fc
O13426	sp|O13426|GLYC_CANAL Serine hydroxymethyltransferase, cytosolic OS=Candida albicans (strain SC5314 / ATCC MYA-2876) OX=237561 GN=SHM2 PE=1 SV=4		0.000462621	0.45487	-0.0918359	0.127644	0.671742	0.7464	0.196475	0.0306872	Dectin-Fc
A0A1D8PG96	tr|A0A1D8PG96|A0A1D8PG96_CANAL Endoplasmic reticulum chaperone BiP OS=Candida albicans (strain SC5314 / ATCC MYA-2876) OX=237561 GN=KAR2 PE=3 SV=1		0.0315323	0.218297	-0.535833	0.551255	0.746769	0.763563	0.686507	0.160098	Dectin-Fc
Q5ABC3	tr|Q5ABC3|Q5ABC3_CANAL Elongation factor Tu OS=Candida albicans (strain SC5314 / ATCC MYA-2876) OX=237561 GN=TUF1 PE=3 SV=1		0.0349384	0.533389	0.450341	-1.15054	1.24285	0.649963	-0.0884441	-0.642331	Dectin-Fc
P82610	sp|P82610|METE_CANAL 5-methyltetrahydropteroyltriglutamate--homocysteine methyltransferase OS=Candida albicans (strain SC5314 / ATCC MYA-2876) OX=237561 GN=MET6 PE=1 SV=2		0.0388879	0.214954	-0.400108	0.4471	1.38799	0.545193	1.03666	-0.0124491	Dectin-Fc
A0A1D8PCN0	tr|A0A1D8PCN0|A0A1D8PCN0_CANAL Bifunctional UDP-glucose 4-epimerase/aldose 1-epimerase OS=Candida albicans (strain SC5314 / ATCC MYA-2876) OX=237561 GN=GAL10 PE=3 SV=1		0.00161625	0.704429	-0.37805	0.428448	0.912976	1.07203	0.935861	-1.1787	Dectin-Fc
P83783	sp|P83783|SAHH_CANAL Adenosylhomocysteinase OS=Candida albicans (strain SC5314 / ATCC MYA-2876) OX=237561 GN=SAH1 PE=1 SV=2		0.0111416	0.368979	0.120272	-0.201591	1.63987	0.706674	0.177457	0.257288	Dectin-Fc
A0A1D8PJC8	tr|A0A1D8PJC8|A0A1D8PJC8_CANAL TauD/TfdA-like domain-containing protein OS=Candida albicans (strain SC5314 / ATCC MYA-2876) OX=237561 GN=CAALFM_C302070CA PE=3 SV=1		0.0173825	0.447082	-0.283243	0.341858	1.69119	0.692009	0.96	-0.587695	Dectin-Fc
Q59YH4	tr|Q59YH4|Q59YH4_CANAL T-complex protein 1 subunit eta OS=Candida albicans (strain SC5314 / ATCC MYA-2876) OX=237561 GN=CCT7 PE=3 SV=1		0.0311256	0.199843	-1.00146	0.807981	0.996027	1.48564	1.06345	1.27771	Dectin-Fc
Q5A397	tr|Q5A397|Q5A397_CANAL non-chaperonin molecular chaperone ATPase OS=Candida albicans (strain SC5314 / ATCC MYA-2876) OX=237561 GN=SSB1 PE=3 SV=1		0.01535	0.282211	0.131957	-0.223759	0.956401	1.63561	-0.0975448	-0.368723	Dectin-Fc
A0A1D8PTR4	sp|A0A1D8PTR4|RS29A_CANAL Small ribosomal subunit protein uS14 OS=Candida albicans (strain SC5314 / ATCC MYA-2876) OX=237561 GN=CAALFM_CR08480CA PE=1 SV=1		0.00327531	0.340166	0.155534	-0.270123	1.27577	1.4122	0.195557	0.888501	Dectin-Fc
Q5ADM7	tr|Q5ADM7|Q5ADM7_CANAL Glyceraldehyde-3-phosphate dehydrogenase OS=Candida albicans (strain SC5314 / ATCC MYA-2876) OX=237561 GN=TDH3 PE=1 SV=1		0.00240993	0.618049	-0.565178	0.57162	1.76974	1.14494	0.00266728	-0.424021	Dectin-Fc
A0A1D8PCW6	sp|A0A1D8PCW6|RS16A_CANAL Small ribosomal subunit protein uS9 OS=Candida albicans (strain SC5314 / ATCC MYA-2876) OX=237561 GN=RPS16A PE=1 SV=1		0.0372375	0.0922801	-2.20833	1.1213	1.92839	1.05738	1.206	0.980262	Dectin-Fc
A0A1D8PH01	tr|A0A1D8PH01|A0A1D8PH01_CANAL alpha-1,2-Mannosidase OS=Candida albicans (strain SC5314 / ATCC MYA-2876) OX=237561 GN=CAALFM_C203910CA PE=3 SV=1		0.0107766	0.259333	0.734606	-7.93545	1.60884	1.39083	1.10388	1.02359	Dectin-Fc
A0A1D8PTD1	tr|A0A1D8PTD1|A0A1D8PTD1_CANAL Bifunctional carbamoylphosphate synthetase/aspartate transcarbamylase OS=Candida albicans (strain SC5314 / ATCC MYA-2876) OX=237561 GN=URA2 PE=3 SV=1		0.0275912	0.780039	-1.50126	0.978292	1.26254	1.83409	0.640491	-3.46489	Dectin-Fc
A0A1D8PMH6	tr|A0A1D8PMH6|A0A1D8PMH6_CANAL Tryptophan synthase OS=Candida albicans (strain SC5314 / ATCC MYA-2876) OX=237561 GN=TRP5 PE=3 SV=1		0.0361787	0.09877	-7.17015	1.31591	1.25251	1.87534	1.38067	1.07678	Dectin-Fc
A0A1D8PMG9	tr|A0A1D8PMG9|A0A1D8PMG9_CANAL PH domain-containing protein OS=Candida albicans (strain SC5314 / ATCC MYA-2876) OX=237561 GN=CAALFM_C406130WA PE=4 SV=1		0.0117439	0.140448	-5.33015	1.30025	1.62437	1.88674	1.74697	0.635786	Dectin-Fc
Q5AJF7	sp|Q5AJF7|RL12_CANAL Large ribosomal subunit protein uL11 OS=Candida albicans (strain SC5314 / ATCC MYA-2876) OX=237561 GN=RPL12 PE=3 SV=1		4.32046e-05	0.314087	-0.0326255	0.0475953	1.90703	1.93585	1.22518	-0.627326	Dectin-Fc
Q5AA01	tr|Q5AA01|Q5AA01_CANAL Single-stranded DNA-binding protein OS=Candida albicans (strain SC5314 / ATCC MYA-2876) OX=237561 GN=RIM1 PE=4 SV=1		0.00423132	0.195645	-8.83929	1.32004	1.88933	2.44695	-8.83929	-8.83929	Dectin-Fc
A0A1D8PE45	tr|A0A1D8PE45|A0A1D8PE45_CANAL Nicotinate-nucleotide pyrophosphorylase [carboxylating] OS=Candida albicans (strain SC5314 / ATCC MYA-2876) OX=237561 GN=CAALFM_C107840WA PE=3 SV=1		0.00331023	0.259557	-6.26277	1.31061	2.68023	1.97212	2.73972	-6.26277	Dectin-Fc
A0A1D8PG00	tr|A0A1D8PG00|A0A1D8PG00_CANAL Coenzyme A transporter OS=Candida albicans (strain SC5314 / ATCC MYA-2876) OX=237561 GN=LEU5 PE=3 SV=1		0.0181172	0.19538	-9.57315	1.32079	3.14584	1.62831	-9.57315	-9.57315	Dectin-Fc
A0A1D8PGW7	tr|A0A1D8PGW7|A0A1D8PGW7_CANAL MIF4G domain-containing protein OS=Candida albicans (strain SC5314 / ATCC MYA-2876) OX=237561 GN=CAALFM_C203550CA PE=4 SV=1		0.0353958	0.502379	-9.44012	1.32068	2.07582	2.90755	1.59421	-1.45371	Dectin-Fc
A0A1D8PR83	tr|A0A1D8PR83|A0A1D8PR83_CANAL Adenylate cyclase OS=Candida albicans (strain SC5314 / ATCC MYA-2876) OX=237561 GN=CYR1 PE=3 SV=1		0.00444649	0.213285	0.709674	-4.41585	2.83552	2.18768	1.29307	1.41734	Dectin-Fc
A0A1D8PJT9	tr|A0A1D8PJT9|A0A1D8PJT9_CANAL Uncharacterized protein OS=Candida albicans (strain SC5314 / ATCC MYA-2876) OX=237561 GN=CAALFM_C303690WA PE=4 SV=1		0.000699704	0.567913	-8.10329	1.31878	2.66965	2.80343	0.137027	-8.10329	Dectin-Fc
A0A1D8PTZ2	tr|A0A1D8PTZ2|A0A1D8PTZ2_CANAL Uncharacterized protein OS=Candida albicans (strain SC5314 / ATCC MYA-2876) OX=237561 GN=CAALFM_CR09490WA PE=4 SV=1		0.030088	0.152675	-2.9377	1.20428	2.16221	3.53629	-7.31389	-7.31389	Dectin-Fc
Q59PZ7	sp|Q59PZ7|CPD1_CANAL 2,3-cyclic-nucleotide 3-phosphodiesterase OS=Candida albicans (strain SC5314 / ATCC MYA-2876) OX=237561 GN=CPD1 PE=3 SV=2		0.0184505	#DIV/0!	0	0	5.68669	4.01718	0	0	Dectin-Fc
P83774	sp|P83774|GBLP_CANAL Small ribosomal subunit protein RACK1 OS=Candida albicans (strain SC5314 / ATCC MYA-2876) OX=237561 GN=ASC1 PE=1 SV=2		0.0406026	#DIV/0!	0	0	5.97526	5.6659	0	0	Dectin-Fc
A0A1D8PEM3	tr|A0A1D8PEM3|A0A1D8PEM3_CANAL Doa1p OS=Candida albicans (strain SC5314 / ATCC MYA-2876) OX=237561 GN=DOA1 PE=4 SV=1		2.44225e-06	#DIV/0!	0	0	6.23451	5.85748	0	0	Dectin-Fc
A0A1D8PH55	tr|A0A1D8PH55|A0A1D8PH55_CANAL 4-aminobutyrate aminotransferase OS=Candida albicans (strain SC5314 / ATCC MYA-2876) OX=237561 GN=UGA1 PE=3 SV=1		0.00988712	0.170462	0	0	7.56388	5.91954	0	4.84821	Dectin-Fc
Q5A1A0	sp|Q5A1A0|MPH1_CANAL ATP-dependent DNA helicase MPH1 OS=Candida albicans (strain SC5314 / ATCC MYA-2876) OX=237561 GN=MPH1 PE=3 SV=2		3.22706e-06	0.118763	0	0	7.17941	6.80944	7.15794	8.5155	Dectin-Fc
Q5AG95	tr|Q5AG95|Q5AG95_CANAL Bur2p OS=Candida albicans (strain SC5314 / ATCC MYA-2876) OX=237561 GN=BUR2 PE=3 SV=1		0.0305915	0.0901813	0	0	8.63747	6.18676	7.9794	0	Dectin-Fc
A0A1D8PT56	tr|A0A1D8PT56|A0A1D8PT56_CANAL Adenylosuccinate lyase OS=Candida albicans (strain SC5314 / ATCC MYA-2876) OX=237561 GN=ADE13 PE=1 SV=1		0.0121025	0.089225	0	0	7.2276	8.33917	7.88976	7.89451	Dectin-Fc
A0A1D8PDC4	tr|A0A1D8PDC4|A0A1D8PDC4_CANAL ATP synthase subunit alpha OS=Candida albicans (strain SC5314 / ATCC MYA-2876) OX=237561 GN=ATP1 PE=3 SV=1		0.0119947	#DIV/0!	0	0	9.04676	7.79982	0	0	Dectin-Fc
Q59X29	tr|Q59X29|Q59X29_CANAL Proteasome regulatory particle base subunit OS=Candida albicans (strain SC5314 / ATCC MYA-2876) OX=237561 GN=RPN10 PE=3 SV=1		1.88015e-09	#DIV/0!	0	0	8.7502	8.78453	0	0	Dectin-Fc
Q59KI4	sp|Q59KI4|INO80_CANAL Chromatin-remodeling ATPase INO80 OS=Candida albicans (strain SC5314 / ATCC MYA-2876) OX=237561 GN=INO80 PE=3 SV=2		0.000749393	0.107305	0	0	10.019	9.61814	5.98641	0	Dectin-Fc
A0A1D8PG13	tr|A0A1D8PG13|A0A1D8PG13_CANAL Transcription factor IIF subunit OS=Candida albicans (strain SC5314 / ATCC MYA-2876) OX=237561 GN=CAALFM_C200220CA PE=3 SV=1		4.78404e-05	#DIV/0!	0	0	10.0063	9.79718	0	0	Dectin-Fc
Q5A4X0	sp|Q5A4X0|BRE1_CANAL E3 ubiquitin-protein ligase BRE1 OS=Candida albicans (strain SC5314 / ATCC MYA-2876) OX=237561 GN=BRE1 PE=3 SV=1		0.00209819	#DIV/0!	0	0	10.5466	9.34418	0	0	Dectin-Fc
Q59MT3	tr|Q59MT3|Q59MT3_CANAL N-acetyltransferase domain-containing protein OS=Candida albicans (strain SC5314 / ATCC MYA-2876) OX=237561 GN=CAALFM_CR06770CA PE=4 SV=1		0.0131687	#DIV/0!	0	0	13.7942	12.3727	0	0	Dectin-Fc
Q59WC8	tr|Q59WC8|Q59WC8_CANAL Uncharacterized protein OS=Candida albicans (strain SC5314 / ATCC MYA-2876) OX=237561 GN=CAALFM_C107260CA PE=3 SV=1		0.0134163	0.140685	0	0	12.8683	13.8468	12.0198	10.1681	Dectin-Fc
A0A1D8PC43	sp|A0A1D8PC43|MVD1_CANAL Diphosphomevalonate decarboxylase OS=Candida albicans (strain SC5314 / ATCC MYA-2876) OX=237561 GN=MVD PE=1 SV=1		0.0877014	0.0151267	0.0541733	-0.0852762	1.25894	0.239611	0.875081	0.569351		WGA-Fc
A0A1D8PTY6	tr|A0A1D8PTY6|A0A1D8PTY6_CANAL Proteasome core particle subunit alpha 2 OS=Candida albicans (strain SC5314 / ATCC MYA-2876) OX=237561 GN=PRE8 PE=3 SV=1		0.0812063	0.00118571	-0.143711	0.191839	0.60209	0.207607	0.666081	0.988832		WGA-Fc
O74261	sp|O74261|HSP60_CANAL Heat shock protein 60, mitochondrial OS=Candida albicans (strain SC5314 / ATCC MYA-2876) OX=237561 GN=HSP60 PE=3 SV=1		0.619265	0.000967589	-0.00940418	0.0139923	0.408195	-0.279706	0.641438	1.01532		WGA-Fc
A0A1D8PQC4	tr|A0A1D8PQC4|A0A1D8PQC4_CANAL Aminopeptidase OS=Candida albicans (strain SC5314 / ATCC MYA-2876) OX=237561 GN=CAALFM_C604180WA PE=3 SV=1		0.145449	0.000425999	0.097158	-0.159229	0.0126782	-1.26324	0.794287	0.865892		WGA-Fc
Q5A109	sp|Q5A109|RS31_CANAL Ubiquitin-ribosomal protein eS31 fusion protein OS=Candida albicans (strain SC5314 / ATCC MYA-2876) OX=237561 GN=UBI3 PE=1 SV=2;sp|Q5ADS0|UBI4P_CANAL Polyubiquitin OS=Candida albicans (strain SC5314 / ATCC MYA-2876) OX=237561 GN=UBI4 P		0.0673707	0.0145865	0.0498945	-0.0782343	0.851053	0.0851691	0.610908	1.23534		WGA-Fc
A0A1D8PCG7	sp|A0A1D8PCG7|RS21B_CANAL Small ribosomal subunit protein eS21 OS=Candida albicans (strain SC5314 / ATCC MYA-2876) OX=237561 GN=RPS21B PE=1 SV=1		0.124757	0.00154835	-0.560432	0.568374	1.19642	0.105004	1.2638	1.06085		WGA-Fc
A0A1D8PRH6	tr|A0A1D8PRH6|A0A1D8PRH6_CANAL Proteasome core particle subunit alpha 6 OS=Candida albicans (strain SC5314 / ATCC MYA-2876) OX=237561 GN=PRE5 PE=3 SV=1		0.233085	0.0288339	-0.170878	0.22348	1.16539	0.13331	0.958365	1.44796		WGA-Fc
A0A1D8PSH3	tr|A0A1D8PSH3|A0A1D8PSH3_CANAL Citrate synthase OS=Candida albicans (strain SC5314 / ATCC MYA-2876) OX=237561 GN=CIT1 PE=3 SV=1		0.158908	0.0053564	0.134336	-0.228337	0.46189	0.881134	1.54591	1.09091		WGA-Fc
Q96W54	sp|Q96W54|RS22A_CANAL Small ribosomal subunit protein uS8A OS=Candida albicans (strain SC5314 / ATCC MYA-2876) OX=237561 GN=RPS22A PE=1 SV=3;sp|P0CU35|RS22B_CANAL Small ribosomal subunit protein uS8B OS=Candida albicans (strain SC5314 / ATCC MYA-2876) OX=2		0.0683476	0.0148724	-1.41261	0.95349	1.6808	0.589066	1.52523	1.31458		WGA-Fc
A0A1D8PGX7	tr|A0A1D8PGX7|A0A1D8PGX7_CANAL SED5-binding protein 3 OS=Candida albicans (strain SC5314 / ATCC MYA-2876) OX=237561 GN=CAALFM_C203410WA PE=3 SV=1		0.0702499	0.00654095	-2.02074	1.09109	2.98723	0.805441	2.10995	1.54999		WGA-Fc
A0A1D8PJ72	tr|A0A1D8PJ72|A0A1D8PJ72_CANAL Zcf8p OS=Candida albicans (strain SC5314 / ATCC MYA-2876) OX=237561 GN=ZCF8 PE=4 SV=1		0.128651	0.00334859	-0.381157	0.431107	1.27558	-0.0277737	1.50721	2.50214		WGA-Fc
Q5AI80	sp|Q5AI80|VTS1_CANAL RNA-binding protein VTS1 OS=Candida albicans (strain SC5314 / ATCC MYA-2876) OX=237561 GN=VTS1 PE=3 SV=2		0.277402	0.0101404	-7.88753	1.31827	1.74886	-0.0618244	1.6603	2.71732		WGA-Fc
A0A1D8PMW6	tr|A0A1D8PMW6|A0A1D8PMW6_CANAL Cofilin OS=Candida albicans (strain SC5314 / ATCC MYA-2876) OX=237561 GN=COF1 PE=3 SV=1		0.0554744	0.00130866	-10.1288	1.32115	1.92073	1.02252	2.52951	3.37153		WGA-Fc
A0A1D8PJD2	tr|A0A1D8PJD2|A0A1D8PJD2_CANAL Deoxyhypusine synthase OS=Candida albicans (strain SC5314 / ATCC MYA-2876) OX=237561 GN=CAALFM_C302180CA PE=3 SV=1		#DIV/0!	0.000208931	0	0	0	0	8.63393	7.97651		WGA-Fc
A0A1D8PNK6	tr|A0A1D8PNK6|A0A1D8PNK6_CANAL GATA-type domain-containing protein OS=Candida albicans (strain SC5314 / ATCC MYA-2876) OX=237561 GN=CAALFM_C502780WA PE=4 SV=1		0.113453	0.0133118	0	0	10.9738	10.0577	10.5013	9.07731		WGA-Fc
Q5AK66	sp|Q5AK66|PSD2_CANAL Phosphatidylserine decarboxylase proenzyme 2 OS=Candida albicans (strain SC5314 / ATCC MYA-2876) OX=237561 GN=PSD2 PE=3 SV=2		0.0934272	0.0175581	0	0	9.95906	10.3285	11.1253	9.34592		WGA-Fc
Q59MN2	tr|Q59MN2|Q59MN2_CANAL Glycogen debranching enzyme OS=Candida albicans (strain SC5314 / ATCC MYA-2876) OX=237561 GN=GDB1 PE=3 SV=1		#DIV/0!	1.62914e-06	0	0	0	0	10.8503	10.6586		WGA-Fc
Q5AF80	tr|Q5AF80|Q5AF80_CANAL Checkpoint protein RAD24 OS=Candida albicans (strain SC5314 / ATCC MYA-2876) OX=237561 GN=CAALFM_C402700WA PE=3 SV=1		#DIV/0!	0.0143091	0	0	0	0	13.8011	12.2607		WGA-Fc
Q5AGX2	tr|Q5AGX2|Q5AGX2_CANAL Uncharacterized protein OS=Candida albicans (strain SC5314 / ATCC MYA-2876) OX=237561 GN=COE2 PE=4 SV=1		0.0407461	0.00955994	-6.50543	1.31237	1.43625	1.55619	1.75497	1.85204	Dectin-Fc	WGA-Fc
A0A1D8PGY8	sp|A0A1D8PGY8|RS9B_CANAL Small ribosomal subunit protein uS4 OS=Candida albicans (strain SC5314 / ATCC MYA-2876) OX=237561 GN=RPS9B PE=1 SV=1		0.0204619	0.024554	0.237331	-0.450507	1.67143	2.55384	2.35763	0.889815	Dectin-Fc	WGA-Fc
A0A1D8PGY0	sp|A0A1D8PGY0|RL21A_CANAL Large ribosomal subunit protein eL21 OS=Candida albicans (strain SC5314 / ATCC MYA-2876) OX=237561 GN=RPL21A PE=1 SV=1		0.0176126	0.00535853	-7.0526	1.31539	1.56536	1.95854	2.05554	2.00282	Dectin-Fc	WGA-Fc
Q5A7S5	sp|Q5A7S5|RSE1_CANAL Pre-mRNA-splicing factor RSE1 OS=Candida albicans (strain SC5314 / ATCC MYA-2876) OX=237561 GN=RSE1 PE=3 SV=1		0.00518783	0.011212	-8.35632	1.31928	1.8458	2.22388	2.4584	1.6145	Dectin-Fc	WGA-Fc
A0A1D8PQT9	tr|A0A1D8PQT9|A0A1D8PQT9_CANAL non-specific serine/threonine protein kinase OS=Candida albicans (strain SC5314 / ATCC MYA-2876) OX=237561 GN=GCN2 PE=4 SV=1		0.00395854	0.0243699	-10.3956	1.32129	3.18935	2.19001	1.79384	1.46537	Dectin-Fc	WGA-Fc
Q59U85	tr|Q59U85|Q59U85_CANAL V-type proton ATPase subunit G OS=Candida albicans (strain SC5314 / ATCC MYA-2876) OX=237561 GN=VMA10 PE=3 SV=1		0.00185917	0.02247	-5.63134	1.30436	3.56321	2.68216	2.14138	1.3439	Dectin-Fc	WGA-Fc
A0A1D8PE33	tr|A0A1D8PE33|A0A1D8PE33_CANAL Pseudouridine synthase RsuA/RluA-like domain-containing protein OS=Candida albicans (strain SC5314 / ATCC MYA-2876) OX=237561 GN=CAALFM_C107570CA PE=4 SV=1		0.000172321	0.046257	-6.0546	1.30885	3.32275	2.86148	3.40059	1.4149	Dectin-Fc	WGA-Fc
A0A1D8PGY3	tr|A0A1D8PGY3|A0A1D8PGY3_CANAL Protein LST4 OS=Candida albicans (strain SC5314 / ATCC MYA-2876) OX=237561 GN=CAALFM_C203500WA PE=3 SV=1		0.00291988	0.00145238	-7.74819	1.3179	3.68314	2.72911	3.49802	3.41725	Dectin-Fc	WGA-Fc
A0A1D8PI93	tr|A0A1D8PI93|A0A1D8PI93_CANAL Proteasome regulatory particle base subunit OS=Candida albicans (strain SC5314 / ATCC MYA-2876) OX=237561 GN=RPT6 PE=3 SV=1		0.000259159	3.19971e-07	0	0	7.06607	7.66777	7.14195	7.34501	Dectin-Fc	WGA-Fc
Q59TE0	sp|Q59TE0|RL17B_CANAL Large ribosomal subunit protein uL22 OS=Candida albicans (strain SC5314 / ATCC MYA-2876) OX=237561 GN=RPL17B PE=1 SV=1		0.0131047	0.0186074	0	0	7.51911	8.86908	9.25966	7.39603	Dectin-Fc	WGA-Fc
A0A1D8PGI8	tr|A0A1D8PGI8|A0A1D8PGI8_CANAL Phospho-2-dehydro-3-deoxyheptonate aldolase OS=Candida albicans (strain SC5314 / ATCC MYA-2876) OX=237561 GN=ARO3 PE=3 SV=1		1.50502e-05	4.5644e-07	0	0	8.2852	8.72099	8.35375	8.54268	Dectin-Fc	WGA-Fc
A0A1D8PHB0	tr|A0A1D8PHB0|A0A1D8PHB0_CANAL non-specific serine/threonine protein kinase OS=Candida albicans (strain SC5314 / ATCC MYA-2876) OX=237561 GN=CDC15 PE=4 SV=1		4.93715e-05	2.41452e-05	0	0	9.77264	9.15895	9.38295	8.8058	Dectin-Fc	WGA-Fc
Q9Y7F0	sp|Q9Y7F0|TSA1_CANAL Peroxiredoxin TSA1-A OS=Candida albicans (strain SC5314 / ATCC MYA-2876) OX=237561 GN=TSA1 PE=2 SV=1;sp|P0CU34|TSA1B_CANAL Peroxiredoxin TSA1-B OS=Candida albicans (strain SC5314 / ATCC MYA-2876) OX=237561 GN=TSA1B PE=2 SV=1		5.0134e-05	1.5541e-07	0	0	9.77303	9.31504	9.04785	9.00885	Dectin-Fc	WGA-Fc
Q59K70	tr|Q59K70|Q59K70_CANAL Serine aminopeptidase S33 domain-containing protein OS=Candida albicans (strain SC5314 / ATCC MYA-2876) OX=237561 GN=CAALFM_C208390WA PE=4 SV=1		0.0127101	0.0379705	0	0	9.96845	11.0882	10.4121	7.59793	Dectin-Fc	WGA-Fc
A0A1D8PDK7	tr|A0A1D8PDK7|A0A1D8PDK7_CANAL Uncharacterized protein OS=Candida albicans (strain SC5314 / ATCC MYA-2876) OX=237561 GN=CAALFM_C105660CA PE=3 SV=1		8.39961e-11	1.13766e-08	0	0	12.7814	12.8558	12.937	12.8914	Dectin-Fc	WGA-Fc
